# Supplementary material for: Methods and Annotated Data Sets Used to Predict the Gender and Age of Twitter Users: Scoping Review
Source: J Med Internet Res. 2024 Mar 15;26:e47923. doi: 10.2196/47923 (PMC10980991; doi:10.2196/47923)
Supplement: Multimedia Appendix 3 [file jmir_v26i1e47923_app3.xlsx]

## Sheet: SITable3_Gender
Authors	Year	Publication Type	Demographic	Demographic Study: Primary/Secondary	Brief Description of Non-demographic primary study	Language a	Software	Gender Classes	Data set size	Collection Method	Validation Set Size	Validation Corpus creation	IAA (if applicable)	ML/Classification Methodb	Features	Validation Approach	F1-score	Accuracy	Available code, data, and/or system	Data URL	Citation
Alessandra R, Gentile MM & Bianco DM	2019	Conference	Gender	Primary		it	custom	Male/Female	11,170,875 distinct user	language - streaming API with Italian as language defined in the user’s profile	NR	manual evaluation on samples, size unknown	NR	ensemble: lexical match/SVM	account name, profile description		NA	0.75	NR		Alessandra, R., Gentile, M. M. & Bianco, D. M. Who Tweets in Italian? Demographic Characteristics of Twitter Users. in New Statistical Developments in Data Science (eds. Petrucci, A., Racioppi, F. & Verde, R.) vol. 288 329–344 (Springer International Publishing, 2019).
Alfayez A, Awwad Z, Kerr C, Alrashed N, Williams S & Al-Wabil A.	2017	Journal	Gender	Secondary	location of males/females in the city	ara	custom	Male/Female	123,977 geotagged tweets (18,302 males and 32,839 female identified)	geotagged - Twitter API using geotagged from Nov. 2016-Jan. 2017	NR	manual evaluation on samples, size unknown	NR	name heuristic	user name, gender identifying keywords	random sample of users and check photos and pronouns used, no counts.	NA	NA	NR		Alfayez, A. et al. Understanding Gendered Spaces Using Social Media Data. in Social Computing and Social Media. Applications and Analytics (ed. Meiselwitz, G.) vol. 10283 338–356 (Springer International Publishing, 2017).
Arafat, TA, Budi, I, Mahendra, R & Salehah, DA	2020	Conference	Gender/Age	Secondary	analysis of demographics of political preference of an account	in	custom	Male/Female	200k tweets/16k users	keywords - API with 2 candidate collection of hashtags	338 accounts (167M/171F) for training/testing	Annotated by "online survey scheme" and by the authors	NR	Multinomial NB	profile description, display name	training: test (75:25)	NA	0.75	NR		Arafat, T. A., Budi, I., Mahendra, R. & Salehah, D. A. Demographic Analysis of Candidates Supporter in Twitter During Indonesian Presidential Election 2019. in 2020 International Conference on ICT for Smart Society (ICISS) 1–6 (2020). doi:10.1109/ICISS50791.2020.9307598.
Ardehaly, EM & Culotta, A	2017	Conference	Gender	Primary		en	custom	Male/Female	10.5k users; 200 latest tweets from each user	random - from streaming API	320 manually annotated photos (evaluation only)	manual annotation of photos	NR	DeepLLP	tweet, profile image	NR	0.96	NA	"Data available upon Publication" - no link or supplemental data provided		Ardehaly, E. M. & Culotta, A. Co-training for Demographic Classification Using Deep Learning from Label Proportions. in 2017 17th Ieee International Conference on Data Mining Workshops (eds. Gottumukkala, R. et al.) 1017–1024 (Ieee, 2017). doi:10.1109/icdmw.2017.144.
Baxevanakis, S, Gavras, S, Mouratidis, D & Kermanidis, K	2020	Conference	Gender	Primary		gr	custom	Male/Female	45848 tweets/463 users	keywords - a list of popular words from twitter streaming API	NR	manual annotation using profile and the profile photo, only users with complete agreement were kept	100 (removed profiles where annotators disagreed)	SVM	tweets (unigram frequency using tf-idf)	NR	NA	0.7	Data and code available on request		Baxevanakis, S., Gavras, S., Mouratidis, D. & Kermanidis, K. A machine learning approach for gender identification of Greek tweet authors | Proceedings of the 13th ACM International Conference on PErvasive Technologies Related to Assistive Environments. in PETRA Proceedings (2020).
Bayot RK & Goncalves T	2018	Conference	Gender/Age	Primary		en/es	custom	Male/Female	486,412 tweets/686 users	PAN@CLEF 2016	NA	NA	NA	CNN	tweets (skip grams vectors)	training: test (70:30)	NA	0.43 - 0.55	Data available upon request (PAN 2016)	https://pan.webis.de/data.html	Bayot, R. K. & Goncalves, T. Age and Gender Classification of Tweets Using Convolutional Neural Networks. in Machine Learning, Optimization, and Big Data, Mod 2017 (eds. Nicosia, G., Pardalos, P., Giuffrida, G. & Umeton, R.) vol. 10710 337–348 (Springer International Publishing Ag, 2018).
Brandt, J., et al.	2020	Journal	Gender/Age	Secondary	topic diversity by demographic	en	open source - DEX(Rothe et al., 2016)	Male/Female	1.1M tweets	API	NA	NA	NA	CNN	image	validation error for age was 3.96 years and for gender was 12%.(original report from dex)	NA	NA	NR		Brandt, J. et al. Identifying social media user demographics and topic diversity with computational social science: a case study of a major international policy forum. J. Comput. Soc. Sci. 3, 167–188 (2020).
Bsir B & Zrigui M	2018	Journal	Gender	Primary		ara	custom	Male/Female	240k tweets/2400 users	PAN@CLEF 2017	NA	NA	NA	GRU	tweets (Word embeddings, n-grams, pos-tags, stylistic and syntactic features)	10-fold Cross Validation	NA	0.79	Data available upon request (PAN 2017)	https://pan.webis.de/data.html	Bsir, B. & Zrigui, M. Enhancing deep learning gender identification with gated recurrent units architecture in social text. Comput. Sist. 22, 757–766 (2018).
Bsir B & Zrigui M	2019	Conference	Gender	Primary		ara	custom	Male/Female	2400 users, 100 tweets per user	PAN@CLEF 2018	NA	NA	NA	BILSTM with Attention	tweets (Word Embeddings)	10-fold cross validation; test set evaluation	NA	0.82	Data available upon request (PAN 2018)'	https://pan.webis.de/data.html	Bsir, B. & Zrigui, M. Document Model with Attention Bidirectional Recurrent Network for Gender Identification. in Advances in Computational Intelligence, Iwann 2019, Pt I (eds. Rojas, I., Joya, G. & Catala, A.) vol. 11506 621–631 (Springer International Publishing Ag, 2019).
Cavazos-Rehg PA, Krauss MJ, Costello SJ, Kaiser N, Cahn ES, Fitzsimmons-Craft EE & Wilfley DE	2019	Journal	Gender/Age	Secondary	analysis of eating disorder related tweets	en	DemographicsPro	Male/Female	28,642 tweets - 3000 selected for analysis	keyword - Twitter firehose through GNIP using eating disorder keywords	NA	NA	NA	proprietary algorithm	NA	NA	NA	NA	NR		Cavazos-Rehg, P. A. et al. ‘I just want to be skinny.’: A content analysis of tweets expressing eating disorder symptoms. PloS One 14, e0207506 (2019).
Cavazos-Rehg PA, Zewdie K, Krauss MJ & Sowles SJ	2017	Journal	Gender/Age	Secondary	analysis of marijuana edible tweets	en	DemographicsPro	Male/Female	68,282 tweets - 5000 selected for analysis	keyword - Twitter firehose through GNIP using edible related keywords	NA	NA	NA	proprietary algorithm	NA	NA	NA	NA	NR		Cavazos-Rehg, P. A., Zewdie, K., Krauss, M. J. & Sowles, S. J. ‘No High Like a Brownie High’: A Content Analysis of Edible Marijuana Tweets. Am. J. Health Promot. AJHP 32, 880–886 (2018).
Cesare N, Grant C, Hawkins, J., Brownstein, J & Nsoesie EO	2017		Gender	Primary		en	custom	Male/Female	1,382,284 geotagged/481,146 users	keyword & geotagged - streaming API geotagged tweets containing keywords related to food and activity	7,953 user	Kaggle - male or female coded with 100% confidence	NA	ensemble: lexical match/SVM/DT	name match: word and character features from names; structure from name	training: test (NR)	0.84	0.83	Kaggle	https://www.kaggle.com/datasets/cashutosh/gender-classification-dataset	Cesare, N., Grant, C., Hawkins, J. B., Brownstein, J. S. & Nsoesie, E. O. Demographics in Social Media Data for Public Health Research: Does it matter? in (Bloomberg, 2017).
Cesare N, Nguyen QC, Grant C & Nsoesie EO	2019	Journal	Gender	Primary	users reporting food born illnesses	en	open source - Cesare, et, al 2017	Male/Female	1,382,284 tweets /481,146 users	keyword - Twitter API using keywords	NA		NA	ensemble: lexical match/SVM/DT	name match word and character features from names; structure from name	NA			NR		Cesare, N., Nguyen, Q. C., Grant, C. & Nsoesie, E. O. Social media captures demographic and regional physical activity. BMJ Open Sport Exerc. Med. 5, e000567 (2019).
Cesare, N, Dwivedi, P, Nguyen, QC & Nsoesie, EO	2019	Journal	Gender	Secondary	obesity prevalence	en	open source - Cesare, et, al 2017	Male/Female	5.2M tweets/1.4M users	keyword & geotagged - streaming API geotagged tweets containing keywords related to food and activity	NA		NA	ensemble: lexical match/SVM/DT	user name	5-fold cross validation to generate out of sample perditions to quantify uncertainty			NR		Cesare, N., Dwivedi, P., Nguyen, Q. C. & Nsoesie, E. O. Use of social media, search queries, and demographic data to assess obesity prevalence in the United States. Palgrave Commun. 5, 1–9 (2019).
Chakraborty, A., et al.	2017	Conference	Gender/Age	Secondary	demographic biases in trend recommendations	en	Face++	Male/Female	1,670,863 tweets	Twitter API: 1% random sample from streaming API and trending topics on REST API	100 randomly selected profile images	3 annotators manual annotation of profile pictures	Fleiss K: 1.0	proprietary algorithm	profile images	Compared output to annotation.	NA	0.94	Web App	twitter-app.mpi-sws.org/who-makes-trends	Chakraborty, A. et al. Who Makes Trends? Understanding Demographic Biases in Crowdsourced Recommendations. 10.
Cheng, J. K., et al.	2018	Conference	Gender/Age	Primary		en/fi/Tagish	custom	Male/Female	250 users	"a website was used to gather data from each user"	250 users; 117 M, 133 F	the gender of each account is known but it is not mentioned how the information was gathered (133F/117M)	NA	SVC	Characters; words; Structure; sociolinguistic; TF-IDF; POS sequence; post time and links	NR	0.61	0.86	NR		Cheng, J., Fernandez, A., Quindoza, R., Tan, S. & Cheng, C. A Model for Age and Gender Profiling of Social Media Accounts Based on Post Contents. springerprofessional.de (2018).
Duong, V., Luo, J., Pham, P., Yang, T. & Wang, Y	2020	Conference	Gender/Age	Secondary	COVID sentiment among college students	en	open source - Wang et al. (2019)	Male/Female	12,776 users	Tweepy API to identify followers of top 200 U.S. universities, then randomly sampled, then queried for COVID-19 tweets posted 01/20-03/20/2020	NA	NA	NA	multimodal deep neural networks	profile information (photo, user name, screen name, bio)	NA	0.91 (original)	NA			Duong, V., Luo, J., Pham, P., Yang, T. & Wang, Y. The Ivory Tower Lost: How College Students Respond Differently than the General Public to the COVID-19 Pandemic. in 2020 IEEE/ACM International Conference on Advances in Social Networks Analysis and Mining (ASONAM) 126–130 (2020). doi:10.1109/ASONAM49781.2020.9381379.
ElSayed, S. & Farouk, M	2020	Journal	Gender	Primary		eg/ara dialects	custom	Male/Female	EDGAD: 70 male 70 female public personality on twitter collect 1000 tweets for each account corpus from [7] + PAN: 100 tweets from 600 Twitter users from [15], probably 300 males, 300 females (same corpora than 56)	EDGAD (Hussein, 2019), PAN@CLEF 2017	NA	NA	NA	multichannel CNN-biGRU	Word Embeddings (100 dimension)	7-fold cross validation	NA	0.84 - 0.91	Hussein, 2019, Data available upon request (PAN 2017)	https://pan.webis.de/data.html	ElSayed, S. & Farouk, M. Gender identification for Egyptian Arabic dialect in twitter using deep learning models. Egypt. Inform. J. 21, 159–167 (2020).
Emmery, C., Chrupała, G. & Daelemans, W	2018	Conference	Gender	Primary		en	custom	Male/Female	19,307 users; used around 6610 users	keywords - Search API gender identifying terms; tweets from these users	169,063 tweets: 94,636 tweets, 57, 075 tweets (Volkova, 2014), 17,352 (Plank, 2015)	self reports for distance label; manual annotation of random subsample of data (1456)	Kappa = 0.78	Fast text	n-grams	training: test (NR)	NA	0.76	Code and data	https://github.com/cmry/simple-queries	Emmery, C., Chrupała, G. & Daelemans, W. Simple Queries as Distant Labels for Predicting Gender on Twitter. 50–55 https://github.com/facebookresearch/ (2017).
Garcia-Guzman, R., et al.	2020	Journal	Gender/Age	Primary		en	custom	Male/Female	152 users, 100 tweets from each user	PAN 2015	152 users (pan clef 2015)		NA	Bag of Trees	tweet; stylistic features, stylistic features count. word count, polynomial frequency of all words	NA	0.64	0.64	Data available upon request (PAN 2015)	https://pan.webis.de/data.html	Garcia-Guzman, R. et al. Trend-Based Categories Recommendations and Age-Gender Prediction for Pinterest and Twitter Users. Appl. Sci. 10, 5957 (2020).
Geng L, Zhang K, Wei XZ & Feng X	2017	Conference	Gender	Primary		en	custom	Male/Female	274,933 users	geotagged - original set were users geotagged in NYC; fetched profile images and tweet history through the API using the user id	19,424 users – 10,096 males and 9,328 female	name matching to SSA, keep only those whose name is >= 95% predictive	NA	ensemble: LDA/CNN	hashtags+topics from a user timeline and, SIFT for the image of the profile (also a CNN which computes its own features)	10-fold Cross Validation	NA	0.87	NR		Geng, L., Zhang, K., Wei, X. Z., Feng, X., & Ieee. Soft Biometrics in Online Social Networks: A Case Study on Twitter User Gender Recognition. in 2017 Ieee Winter Conference on Applications of Computer Vision Workshops 1–8 (Ieee, 2017). doi:10.1109/wacvw.2017.8.
Giannakopoulos O, Kalatzis N, Roussaki I & Papavassiliou S	2018	Conference	Gender	Primary		NA	custom	Male/Female	12,681 users	Lui et al, 2013	3,283 male and 5176 female users	NA	NA	SVM PNN	photo/name/profile color	5-fold Cross Validation	NA	0.87	Code and data	https://github.com/orestisGian/twitter_gender_detection	Giannakopoulos, O., Kalatzis, N., Roussaki, I., Papavassiliou, S., & Ieee. Gender recognition based on social networks for multimedia production. (Ieee, 2018).
Hasanuzzaman, M., Dias, G. & Way, A	2017	Conference	Gender/Age	Secondary	Racism detection	en	open source - Sap et al (2015)	Male/Female	17.2 M tweets/1.8M users w/potential racist sentiment and 41.3 M tweets/4.6 M users with no racial slurs	3 month of tweets from Twitter streaming API	NA	NA	NA	SVM/Ridge Regression	tweets		NA	0.90 (original study)			Hasanuzzaman, M., Dias, G. & Way, A. Demographic Word Embeddings for Racism Detection on Twitter. in Proceedings of the Eighth International Joint Conference on Natural Language Processing (Volume 1: Long Papers) 926–936 (Asian Federation of Natural Language Processing, 2017).
Hashempour R, editor A Deep Learning Approach to Language-independent Gender Prediction on Twitter2019. y.	2019	Conference	Gender	Primary		pt/fr/nl/es/de/it	custom	Male/Female	7396 users	TwiSty corpus (Verhoeven et al., 2016)	6482 users	NA	NA	FFNN	word and character n-gram features	10-fold Cross Validation	NA	0.84 - 0.86	TwiSty		Hashempour, R. A Deep Learning Approach to Language-independent Gender Prediction on Twitter. in Proceedings of the 2019 Workshop on Widening NLP 92–94 (2019).
Hirt, R., Kuhl, N. & Satzger, G	2019	Journal	Gender	Primary		de	custom/IBM Visual Recognition	Male/Female	NR	keywords - Twitter API using stopwords as keywords to collect the tweets	2916 profiles (1342 male, 1125 female)	manually annotate the full profile (image, name, tweets, profile)	NR	ensemble: supervised binary classifiers	text from the tweet classifier; name dictionary classifier image classifier (IBM third party uses the image profile),	10-fold Cross Validation	0.81	NA	Web Service	http://gender-prediction.science (DEAD LINK)	Hirt, R., Kuhl, N. & Satzger, G. Cognitive computing for customer profiling: meta classification for gender prediction. Electron. Mark. 29, 93–106 (2019).
Huang X & Xing L	2020	Conference	Gender/Age	Secondary	Demographic bias in hate speech recognition	en/es/it/po/pt	Face++	Male/Female	73,163 users	7 Previously annotated hate speech datasets	250 Users (50 per language)	profile pictures validated via crowdsourced annotations (3 annotators per user)	ACC: Age: 0.80; Gender 0.98	proprietary algorithm	profile images	NA	NA	0.94	code available; corpus available by request	https://github.com/xiaoleihuang/Multilingual_Fairness_LREC	Huang, X. Xing, L., Dernoncourt, F. & Paul, M. J.. Multilingual Twitter Corpus and Baselines for Evaluating Demographic Bias in Hate Speech Recognition, 2013-2017. BMJ Open 9, e024018 (01 15).
Huang X, Smith MC, Jamison AM, Broniatowski DA, Dredze M & Quinn SC	2019	Journal	Gender	Secondary	influenza vaccine uptake	en	open source - demographer (Knowles, 2016)	Male/Female	1,124,839 tweets/742,802 users	keyword - influenza related keywords from streaming API	NA	NA	NA	Names Heuristic	user names	NA			Data (output of Demographer)	https://figshare.com/articles/dataset/Flu_Vaccine_Tweets/6213878	Huang X, Smith MC, Jamison AM, et al, Can online self-reports assist in real-time identification of influenza vaccination uptake? A cross-sectional study of influenza vaccine-related tweets in the USA, 2013–2017, BMJ Open 2019;9:e024018. doi: 10.1136/bmjopen-2018-024018
Hussein, S., Farouk, M. & Hemayed, E	2019	Journal	Gender	Primary		Dialect eg ara	custom	Male/Female	140 users – 226k tweets/140 users	public influencer accounts - 140 users public influencers well follow on the network (70 males, 70 females)		validation from photos and 20 tweets from the users, most are public influencers so the gender is known	NR	ensemble: RF/LinR	stylometric features, N-grams (1-3), embeddings of the tweets	7-fold Cross validation, training: test (86:14)	NA	0.77 - 0.88	data available (password protected), lexicons available (password protected); code not available	https://github.com/shery91/Egyptian-Dialect-Gender-Annotated-Dataset	Hussein, S., Farouk, M. & Hemayed, E. Gender identification of egyptian dialect in twitter. Egypt. Inform. J. 20, 109–116 (2019).
Jurgens, D., Tsvetkov, Y. & Jurafsky, D	2017	Conference	Gender/Age	Primary		en	custom	Male/Female	59800 tweets	random - collected from 10% twitter sample 2014-2017	59800 tweets	selected profiles with self identification or with gendered identified social roles age: fixed patterns with noise filtered; kept users with at least 100 tweets directed at them	NA	RF regression	tweet; topic modeling; stylistic features; tie strength (what messages from close peers reveals about user)	10-fold cross validation	0.78	0.8	NR		Jurgens, D., Tsvetkov, Y. & Jurafsky, D. Writer Profiling Without the Writer’s Text. in Social Informatics (eds. Ciampaglia, G. L., Mashhadi, A. & Yasseri, T.) 537–558 (Springer International Publishing, 2017). doi:10.1007/978-3-319-67256-4_43.
Kang, Y., Wang, Y., Zhang, D. & Zhou, L	2017	Journal	Gender	Secondary	public opinion on school meals policy	en	custom	Male/Female	14,317 tweets/11,715 users	keywords - twitter search search API with pair of keywords	1808 males, 3018 females	extracted from profile or matched to a list of 8000 names and gender	NA	Names Heuristic	name matching	NA			NR		Kang, Y., Wang, Y., Zhang, D. & Zhou, L. The public’s opinions on a new school meals policy for childhood obesity prevention in the U.S.: A social media analytics approach. Int. J. Med. Inf. 103, 83–88 (7).
Khandelwal, A., Swami, S., Akhtar, S. S. & Shrivastava, M	2018	Journal	Gender	Primary		Code-mixed hi-en	custom	Male/Female	11,280 tweets	keywords - scraping Twitter with TwitterScraper	4015 tweets, 2029 males, 1986 females	manually annotation by 2 annotators using name, then profile picture then textual clues in tweets	100% IAA	SVM	Most frequent character N-grams, most frequent word n-gram (1<n<3) + feature selection	10-fold Cross validation, training: test (90:10)	NA	0.9	datasets	https://github.com/Ankh2295/Gender-Prediction-Corpus	Khandelwal, A., Swami, S., Akhtar, S. S. & Shrivastava, M. Gender Prediction in English-Hindi Code-Mixed Social Media Content : Corpus and Baseline System. Comput. Sistimas 22, (2018).
Kim, SM, Xu, Q, Qu, L, Wan, S & Paris, C	2017	Conference	Gender/Age	Primary		en	custom	Male/Female	NR	Volkova et al, 2014: up to 1k tweets per user	NR	Volkova, 2014: Gender (M/F) & Age(young(18-23)|Old (25-30)	NA	GRNN	network, tweets, labels	NR	NA	0.68	Volkova, 2014		Kim, S. M., Xu, Q., Qu, L., Wan, S. & Paris, C. Demographic Inference on Twitter using Recursive Neural Networks. in Proceedings of the 55th Annual Meeting of the Association for Computational Linguistics (Volume 2: Short Papers) 471–477 (Association for Computational Linguistics, 2017). doi:10.18653/v1/P17-2075.
Kostakos, P, Pandya, A, Kyriakouli, O & Oussalah, M	2018	Conference	Gender/Age	Secondary	overcoming limitations of traditional approaches using image to infer demographic information by pre-filtering users	en/nl	Microsoft Face API	Male/Female	1,043,116 users collected; 82,781 users annotated with gender/age annotations	keywords - Twitter streaming API based on keywords of 100 most frequent Dutch words	1,163 Users and 659 Users	active profiles from 2 previously annotated datasets (Sloane, 2015, & Nguyen, 2013)	NA	proprietary algorithm	profile images	NA	NR	NR	NR		Kostakos, P., Pandya, A., Kyriakouli, O. & Oussalah, M. Inferring Demographic data of Marginalized Users in Twitter with Computer Vision APIs. in 2018 European Intelligence and Security Informatics Conference (ed. Brynielsson, J.) 81–84 (Ieee, 2018). doi:10.1109/eisic.2018.00022.
Ljubešić, N, Fišer, D & Erjavec, T	2017	Conference	Gender	Primary		pt/fr/nl/es/de/it	custom	Male/Female	45 M tweets/16,156 users	TwiSty corpus (Verhoeven et al., 2016)	Portugese:3572, French:1207, Dutch:933, Spanish:9639, German:376, Italian:429.	NA	NA	SVM	punctuation; Twitter metadata	5-fold Cross Validation	NA	0.61 - 0.69	TwiSty		Ljubešić, N., Fišer, D. & Erjavec, T. Language-independent Gender Prediction on Twitter. in Proceedings of the Second Workshop on NLP and Computational Social Science 1–6 (Association for Computational Linguistics, 2017). doi:10.18653/v1/W17-2901.
López-Monroy, AP, González, FA & Solorio, T	2020	Journal	Gender	Primary		en/es	custom	Male/Female	360,000 tweets (en), 420,000 tweets (es)	PAN@CLEF 2017	3600 Users English, 4200 Users Spanish - 100 tweets per user	NA	NA	Bag of Trees	tweets; word vector representation - pyramidal histogram of meta words (SOA-PHM)	training: test (70:30)	0.64	0.64	Data available upon request (PAN 2017)	https://pan.webis.de/data.html	López-Monroy, A. P., González, F. A. & Solorio, T. Early author profiling on Twitter using profile features with multi-resolution. Expert Syst. Appl. 140, 112909 (2020).
Markov I, Gómez-Adorno H, Posadas-Durán JP, Sidorov G & Gelbukh A	2017	Conference	Gender/Age	Primary		en/es/nl/it	custom	Male/Female	10,403 users	PAN@CLEF: 2014-2016 corpora	NA	NA	NA	LogR	neural network document embeddings	10-fold cross validation	NA	0.57 - 0.77	Data available upon request (PAN 2014-2016)	https://pan.webis.de/data.html	Markov, I., Gómez-Adorno, H., Posadas-Durán, J.-P., Sidorov, G. & Gelbukh, A. Author Profiling with Doc2vec Neural Network-Based Document Embeddings. in Advances in Soft Computing (eds. Pichardo-Lagunas, O. & Miranda-Jiménez, S.) vol. 10062 117–131 (Springer International Publishing, 2017).
Messias J, Vikatos P & Benevenuto F	2017	Conference	Gender	Secondary	gender and race inequality in twitter	en	Face++	Male/Female	1,670,863 users (Chakraborty, 2017)	random - 1% from twitter streaming API		NA		proprietary algorithm	profile images	NA			NR		Messias, J., Vikatos, P., Benevenuto, F., & Acm. White, Man, and Highly Followed: Gender and Race Inequalities in Twitter. (Assoc Computing Machinery, 2017). doi:10.1145/3106426.3106472.
Miura R, Hirota M, Kato D, Araki T, Endo M, Ishikawa H, et al.	2018	Conference	Gender	Primary		ja	custom	Male/Female	8578 users	geotagged - tweets from Tokyo retrieved from Twitter Streaming API	NR	gender determined from profile information	NR	XGBoosting	geographic location	stratified 10-fold cross validation	NA	0.89	NR		Miura, R. et al. Predicting User Gender on Social Media Sites Using Geographical Information. (Assoc Computing Machinery, 2018). doi:10.1145/3281375.3281383.
Mueller, A, Wood-Doughty, Z, Amir, S, Dredze, M & Nobles, AL	2021	Conference	Gender	Secondary	demographic of tweeters in the #metoo movement	en	open source - NeuralGenderDemographer from Demographer [wood-Doughty, 2018]	Male/Female	660,237 tweets/256,650 users	keywords - 1% Twitter streaming API containing pre-defined hashtags	NA	NR	NA	RNN	user names	Assessed model on previously annotated data (Preoţiuc-Pietro & Ungar 2018)			Wood-Doughty, 2018	http://bitbucket.org/mdredze/demographer (Code); http://cs.jhu.edu/~svitlana/data/data_emnlp2013.tar.gz (LINK DEAD)	Mueller, A., Wood-Doughty, Z., Amir, S., Dredze, M. & Nobles, A. L. Demographic Representation and Collective Storytelling in the Me Too Twitter Hashtag Activism Movement. Proc. ACM Hum.-Comput. Interact. 5, 107:1-107:28 (2021).
Mukherjee S & Bala PK	2017	Journal	Gender	Primary		en	custom	Male/Female	10000 tweets	keywords - tweets related to women related issues (rape, abortion, forced prostitution…)	3,000 tweets (1,800 females)	manually annotated by looking at the users profiles (photos, keywords etc.)	NR	NB	function word and POS n-grams + feature selection	10 cross validation, split 75/25	0.75	0.71	NR		Mukherjee, S. & Bala, P. K. Gender classification of microblog text based on authorial style. Inf. Syst. E-Bus. Manag. 15, 117–138 (2017).
Oyasor J, Raborife M & Ranchod P	2020	Conference	Gender	Secondary		en	custom	Male/Female/Brand	2117	geotagged - tweet from South Africa	NR	Kaggle (20,000 users) - only users labeled as male/female	NA	DNN	tweets and profile description, tokens embeddings	training: test (80:20)	NA	0.68	Kaggle	https://www.kaggle.com/datasets/crowdflower/twitter-user-gender-classification	Oyasor, J., Raborife, M. & Ranchod, P. Sentiment Analysis as an Indicator to Evaluate Gender disparity on Sexual Violence Tweets in South Africa. in 2020 International SAUPEC/RobMech/PRASA Conference 1–6 (2020). doi:10.1109/SAUPEC/RobMech/PRASA48453.2020.9040955.
Pizarro, J	2020	Conference	Gender	Primary		en/es	custom	Male/Female	3000 es/4120 en; 100 tweets user	PAN@CLEF: 2019-2020	3000 Es and 4120 en (PAN CLEF 2019 data set: bot or human, if human M/F		NA	SVM	TF-IDF of char and n-grams	10-fold cross validation	0.82 - 0.84	NA	Data available upon request (PAN 2019-2020)	https://pan.webis.de/data.html	Pizarro, J. Profiling Bots and Fake News Spreaders at PAN’19 and PAN’20 : Bots and Gender Profiling 2019, Profiling Fake News Spreaders on Twitter 2020. in 2020 IEEE 7th International Conference on Data Science and Advanced Analytics (DSAA) 626–630 (2020). doi:10.1109/DSAA49011.2020.00088.
Reis JCS, Kwak H, An J, Messias J & Benevenuto, F	2017	Conference	Gender	Secondary	demographics of news sharing	en	Face++	Male/Female	937,308 users	random - Twitter streaming API 1%	NA	NA	NA	proprietary algorithm	profile images	NA	NA	NA	NR		Reis, J. C. S., Kwak, H., An, J., Messias, J. & Benevenuto, F. Demographics of News Sharing in the U.S. Twittersphere. in Proceedings of the 28th ACM Conference on Hypertext and Social Media 195–204 (Association for Computing Machinery, 2017). doi:10.1145/3078714.3078734.
Serfass DG	2017	Thesis	Gender	Secondary	situational content of tweets	en	open source - rOpenSci "gender"	Male/Female	20,239,179 tweets/1,347,499 users	geotagged - Twitter streaming API geocoded tweets in English	NA	NA	NA	Names Heuristic	user name	NA	NA	NA			Serfass, D. G. Assessing situations on social media: Temporal, demographic, and personality influences on situation experience. Diss. Abstr. Int. Sect. B Sci. Eng. 78, No Pagination Specified (2017).
Stevens R, Bonett S, Bannon J, Chittamuru D, Slaff B, Browne SK, et al.	2020	Journal	Gender/Age	Secondary	HIV related tweets and HIV incidence	en	Open Source - Sap et al (2014)	Male/Female	6949 tweets/1541 users	random - sample twitter 1% (2016)	NA	NA	NA	SVM/Ridge Regression	tweet text	NA	NA	NA	NR		Stevens, R. et al. Association Between HIV-Related Tweets and HIV Incidence in the United States: Infodemiology Study. J. Med. Internet Res. 22, e17196 (2020).
Swain S & Seeja KR	2019	Journal	Gender/Age	Secondary	Sentiment analysis	Indian	custom	Male/Female	5249 tweets	keywords - Twitter search for keywords demonetization and demonetization	4602 tweets		NR	Lexical Match keywords	full name match to India name database	NR	NR	NR	NR		Swain, S. & Seeja, K. R. TWEESENT: A Web Application on Sentiment Analysis. in Smart Innovations in Communication and Computational Sciences (eds. Tiwari, S., Trivedi, M. C., Mishra, K. K., Misra, A. K. & Kumar, K. K.) 393–400 (Springer, 2019). doi:10.1007/978-981-13-2414-7_36.
Thelwall, M. & Thelwall, S.	2020	Journal	Gender	Secondary	Primary about the gender differences in what is tweeted about COVID	en	custom/genderapi.com	Male/Female/Unknow	3038026	keywords - Twitter API with COVID keywords	NA	NA	NA	Names Heuristic	First name: >90% of named are of one gender	NA			NR		Thelwall, M. & Thelwall, S. Covid-19 tweeting in English: Gender differences. El Prof. Inf. Mayjun2020 Vol 29 Issue 3 P1-7 7p (2020).
Udayakumar S, Senadeera DC, Yamunarani S & Cheon NJ	2018	Conference	Gender	Secondary	overview of psychology related topics discussed by twitter users	en	RapidMiner	Male/Female	252,310 tweets	Scraped from Altmetrics	NA	NA	NA	proprietary algorithm	First and last name	NA			NR		Udayakumar, S., Senadeera, D. C., Yamunarani, S. & Cheon, N. J. Demographics Analysis of Twitter Users who Tweeted on Psychological Articles and Tweets Analysis. in Inns Conference on Big Data and Deep Learning (eds. Ozawa, S., Tan, A. H., Angelov, P. P., Roy, A. & Pratama, M.) vol. 144 96–104 (Elsevier Science Bv, 2018).
Van Der Goot R, Ljubeić N, Matroos I, Nissim M & Plank B	2018	Conference	Gender	Primary		en/nl/fr/pt/es	custom	Male/Female	13930 users	TwiSty (Verhoeven et al, 2016) and Plank and Hovy, 2015	NA	NA		SVM	very abstract representation of the tweets to avoid using the words (e.g. frequency, W for words, shape of a word U for uppercase etc.)	10-fold cross validation	NA	0.66 - 0.72	code and sample data available, data available upon request	https://github.com/bplank/bleaching-text	Van Der Goot, R., Ljubeić, N., Matroos, I., Nissim, M. & Plank, B. Bleaching text: Abstract features for cross-lingual gender prediction. in ACL 2018 - 56th Annual Meeting of the Association for Computational Linguistics, Proceedings of the Conference (Long Papers) vol. 2 383–389 (2018).
Vashisth, P & Meehan, K	2020	Conference	Gender	Primary		en	custom	Male/Female	346k tweets/20k users	Kaggle	21,021 tweets - 10020 users - 4653 males, 5367 female	NA	NA	LogR	Text data with W2Vec	NA	NA	0.57	Kaggle	https://www.kaggle.com/datasets/crowdflower/twitter-user-gender-classification	Vashisth, P. & Meehan, K. Gender Classification using Twitter Text Data. in 2020 31st Irish Signals and Systems Conference (ISSC) 1–6 (2020). doi:10.1109/ISSC49989.2020.9180161.
Verhoeven, B, Škrjanec, I & Pollak, S	2017	Conference	Gender	Primary		sl	custom	Male/Female	8749 users	keyword - twitter API using keywords (Janus Corpus)	3,490 users with at least 200 tweets in slovenia (68.5% men, 31.5% women) – ok!	manually annotated by looking at the profiles (photos, keywords etc.), when it was not sufficient use of the pronouns in the tweets. Organizations accounts were also annotated and removed from the corpus		SVM	uni and bi-grams of tokens plus character-ngrams [3-4], with the raw text or lemmatized text	10-fold cross validation	0.93	0.93	data (password protected, code partially available. Site not in English	https://nl.ijs.si/janes/	Verhoeven, B., Škrjanec, I. & Pollak, S. Gender Profiling for Slovene Twitter communication: the Influence of Gender Marking, Content and Style. in Proceedings of the 6th Workshop on Balto-Slavic Natural Language Processing 119–125 (Association for Computational Linguistics, 2017). doi:10.18653/v1/W17-1418.
Vicente, M., Batista, F. & Carvalho, J. P.	2019	Book Chapter	Gender	Primary		en/pt	custom	Male/Female	6.5M users (en) and 5.8M users(pt)/100 tweets per user	random sample streaming API Vicente et al. (2016)	English: 13,015 users; Portuguese: 11,540 users	NA	NA	ensemble: face ++/LinR/SVM	user names, screen name, description (1-3 grams plus some counts of smileys; morphology for Portuguese); profile picture (face++); user engagement (interaction with network)	NA	NA	0.93 - 0.97	NR		Vicente, M., Batista, F. & Carvalho, J. P. Gender detection of twitter users based on multiple information sources. in Studies in Computational Intelligence vol. 794 39–54 (Springer Verlag, 2019).
Vijayaraghavan P, Vosoughi S & Roy D	2017	Conference	Gender/Age	Primary		en	custom	Male/Female	NR	keyword & geotagged - Twitter historical API election related keywords from US (Vijayaraghavan et al., 2016)	50859 tweets	crowdsourced annotations and self-reports in tweets and profiles	NR	DMT	Word embeddings; name, profile picture, profile description, tweets	training: test (NR)	0.89	NA	NR		Vijayaraghavan, P., Vosoughi, S. & Roy, D. Twitter demographic classification using deep multi-modal multi-task learning. in ACL 2017 - 55th Annual Meeting of the Association for Computational Linguistics, Proceedings of the Conference (Long Papers) vol. 2 478–483 (2017).
Vikatos P, Messias J, Miranda M & Benevenuto F	2017	Conference	Gender	Secondary	differences in linguistic styles and interests	en/es	Face++	Male/Female	6,286,477 users	random - 1% from twitter streaming API	NA	NA	NA	proprietary algorithm	profile images	NA	NA	0.77	NR		Vikatos, P., Messias, J., Miranda, M. & Benevenuto, F. Linguistic diversities of demographic groups in Twitter. in HT 2017 - Proceedings of the 28th ACM Conference on Hypertext and Social Media 275–284 (Association for Computing Machinery, Inc, 2017). doi:10.1145/3078714.3078742.
Volkova S	2017	Thesis	Gender/Age	Primary		en/es	custom	Male/Female	1M tweet/13.1k users (en); 1M tweets/8.1k users (es)	random -from twitter streaming API	5000 users	self reports, manual annotation (crowdsourcing), distance supervision	NR	LogR	text, n-grams; network; annotator rationale		NA	0.82	datasets	http://icwsm.cs.mcgill.ca/ (DEAD LINK)	Volkova, S. Predicting demographics and affect in social networks. Diss. Abstr. Int. Sect. B Sci. Eng. 78, No Pagination Specified (2017).
Wang Y, Feng Y & Luo JB	2017	Conference	Gender	Secondary	study on how gender informed the 2016 election	NA	custom and OpenCV	Male/Female	42554 images	following - Collected from followers of Clinton and Trump	44509 users	42,554 weakly labeled images inferred from names, 1965 manual annotation of profile images	NR	CNN	profile images	NR	0.91	0.9	NR		Wang, Y., Feng, Y. & Luo, J. B. Gender Politics in the 2016 US Presidential Election: A Computer Vision Approach. in Social, Cultural, and Behavioral Modeling (eds. Lee, D., Lin, Y. R., Osgood, N. & Thomson, R.) vol. 10354 35–45 (Springer International Publishing Ag, 2017).
Wang Z, Hale SA, Adelani D, Grabowicz PA, Hartmann T, Flöck F, et al.	2019	Conference	Gender/Age	Primary		multilingual – 28	custom	Male/Female/Organization	Heuristically labeled: 3.98M gender; 1.20M age; 36.97M unlabeled profiles.	random - 10% sample from Twitter 2014-2017	6400 users (4732 after annotation)	self declarations; rule based pattern detection; gender signaling words; crowdsourced annotation	Krippendorff"s a: 0.81 gender and 0.57 age	mmDNN	profile information (photo, user name, screen name, bio)	training:development:test (80:10:10)	0.92	NA	Code/software available	https://github.com/euagendas/	Wang, Z. et al. Demographic inference and representative population estimates from multilingual social media data. in The Web Conference 2019 - Proceedings of the World Wide Web Conference, WWW 2019 vol. 12 2056–2067 (Association for Computing Machinery, Inc, 2019).
Wong SC, Teh PL & Cheng CB	2020	Conference	Gender	Secondary		en	custom	Male/Female	NR	keywords - scraped from Twitter archiver using keywords from hate categories	24,213 tweets split in 10,487 public (5,702 male and 4,785 female) and 10,437 targeted (6,984 male and 3,453 female)		NA	SVM	profanity in tweet	name matching to SSA database	0.58-0.63	0.6	NR		Wong, S. C., Teh, P. L. & Cheng, C.-B. How Different Genders Use Profanity on Twitter? in 1–9 (Association for Computing Machinery, 2020). doi:10.1145/3388142.3388145.
Wood-Doughty Z, Andrews N, Marvin R & Dredze M	2018	Conference	Gender	Primary		en	custom/open source - demographer; name RNN; follower list; content classifier	Male/Female	158m tweets/820k users	random - 1% streaming API	Previous labeled data 58,046 users (Burger, 2011, Volkova, 2013); Auxiliary: social security admin data names assigned majority gender label	twitter accounts linked to blogs in which author included gender (self-reports)	NA	RNN	name, screen name	60-20-20: training:development:test	0.84	0.84	code available; data available by request	http://bitbucket.org/mdredze/demographer (Code); http://cs.jhu.edu/~svitlana/data/data_emnlp2013.tar.gz (LINK DEAD)	Wood-Doughty, Z., Andrews, N., Marvin, R. & Dredze, M. Predicting Twitter User Demographics from Names Alone. in Second Workshop on Computational Modeling of People’s Opinions, Personality, and Emotions in Social Media 105–111 (ACL, 2018). doi:10.18653/v1/w18-1114.
Wood-Doughty Z, Smith M, Broniatowski D, & Dredze M	2017	Conference	Gender	Secondary	user behavior across demographics	en	open source - demographer; name RNN; follower list; content classifier	Male/Female	158m tweets/820k users	random - 1% streaming API	NA	NA	NA	multiple classifiers/majority label	name, followers, content	NA	NR	NA	NR		Wood-Doughty, Z., Smith, M., Broniatowski, D. & Dredze, M. How Does Twitter User Behavior Vary Across Demographic Groups? in 83–89 (2017). doi:10.18653/v1/w17-2912.
Xiang LC, Sang JT & Xu CS	2017	Conference	Gender/Age	Primary		en	custom	Male/Female	2,572,546 tweets/1,478 users	users - Twitter search API - cross referenced with Google + accounts	NR	manual annotation by 3 annotators, only labels with 2 agreements kept	NR	CPME	images; TF-IDF for texts	10-fold cross validation	NA	0.78	NR		Xiang, L., Sang, J. & Xu, C. Demographic Attribute Inference from Social Multimedia Behaviors: A Cross-OSN Approach. in MultiMedia Modeling (eds. Amsaleg, L., Guðmundsson, G. Þ., Gurrin, C., Jónsson, B. Þ. & Satoh, S.) 515–526 (Springer International Publishing, 2017). doi:10.1007/978-3-319-51811-4_42.
Yang YC, Al-Garadi MA, Love JS, Perrone J & Sarker A	2021	Journal	Gender	Primary	gender determination of self-reported abuse/misuse user	en	custom	Male/Female/Organization	176,683 users	keyword - Twitter streaming API 20 medication keywords	67,181 users Dataset-1(male-46.7%, female-53.3%); 412 users Dataset-2 (male-62.4%, female-37.6%)	Dataset-1 users retrieved from Lui, and Ruths, 2013 and Volkova, 2013; Dataset-2 self identified gender declarations on linked Facebook profiles	NA	ensemble: M3/SVM	tweet, name, bio	training:validation:test (60:20:20)	0.94 - 0.95	0.94	code available; data available by request	https://bitbucket.org/sarkerlab/gender-detection-for-public	Yang, Y.-C., Al-Garadi, M. A., Love, J. S., Perrone, J. & Sarker, A. Automatic gender detection in Twitter profiles for health-related cohort studies. JAMIA Open 4, ooab042 (2021).
Yazdavar, A. H., et al.	2020	Journal	Gender/Age	Secondary	depression identification	en	open source - Sap et al (2014), Zhou et al (2013)	Male/Female	8770 Users(3981 depressed, 4789 control)	keywords - search API keyword related to depression	1061 users (age); 1464 users (gender)	pattern matching (regex) age and gender expression in profile description	NA	multivariate modeling using weighted lexicon from sap 2014; CNN (images)	text, images		NA	0.82 - 0.91	available upon request with IRB		Yazdavar, A. H. et al. Multimodal mental health analysis in social media. PLOS ONE 15, e0226248 (2020).
Yildiz D, Munson J, Vitali A, Tinati R & Holland JA	2017	Journal	Gender/Age	Secondary	estimation of demographics of twitter population and a calibration method to address selection bias	en	Face++/manual annotation	Male/Female	979,992 tweets/22,356 users	geotagged - DataSift's Twitter Firehose geo-tagged in United Kingdom	250 users	manually verified using outside sources, eg, LinkedIn, voter rolls, personal websites, as well as Twitter description and profile picture	NR	proprietary algorithm	NA	NA	NA	0.45 - 0.88	NR		Yildiz, D., Munson, J., Vitali, A., Tinati, R. & Holland, J. A. Using Twitter data for demographic research. Demogr. Res. 37, (1514).
Zhang, C, Xu, S, Li, Z & Hu, S	2021	Journal	Gender/Age	Secondary	concern, sentiment and disparities of various population groups during the COVID-19 pandemic	en	open source - M3	Male/Female/Organization	1,015,655 tweets	random - sample from 1% streaming API	216 Twitter users, including 45 organizations and 171 individuals (101 males, 70 females).			multimodal deep neural system		M3 model is compared with state-of-the-art systems from each modality and attribute	0.96	0.96	code available	https://github.com/cyzhang87/EmulatedQuestionnaireOnTwitter	Zhang, C., Xu, S., Li, Z. & Hu, S. Understanding Concerns, Sentiments, and Disparities Among Population Groups During the COVID-19 Pandemic Via Twitter Data Mining: Large-scale Cross-sectional Study. J. Med. Internet Res. 23, e26482 (2021).
Zhao Y, Zhang H, Huo J, Guo Y, Wu Y & Prosperi M	2020	Conference	Gender	Secondary	palliative care discussion	en	custom	Male/Female	1,324,191 collected; 428,972 after preprocessing; 275,549 users	PAN 2018 keywords - search AI for palliative care related keywords	PAN 2018 - 4900 labeled twitter users (2450M, 2450F)	NA	NA	CNN	tweets, glove twitter word embeddings	80% training;20% test	0.8	NA	NR		Zhao, Y. et al. Mining Twitter to Assess the Determinants of Health Behavior towards Palliative Care in the United States. http://medrxiv.org/lookup/doi/10.1101/2020.03.26.20038372 (2020) doi:10.1101/2020.03.26.20038372.
NA = Not Applicable; NR = Not Reported
a ara: Arabic, de: German, eg: Egyptian, en: English, es: Spanish, fr: French, gr: Greek, hi: Hindi; it: Italian, in: Indonesian, ja: Japanese, nl: Dutch, pt :Portuguese, sl: Slovenian
b DT: decision trees, LDA: latent Dirichlet allocation, LinR: linear regression, LogR: logistic regression, mm: multi-modal, NB: naive Bayes, RF: random forest, SVM: support vector machine, BiLSTM: bidirectional long-term short-term memory, CNN: convolutional neural network, DMT: deep multi-modal multitask, DNN: deep neural network, GRNN: graph recurrent neural network, GRU: gated recurrent netwo…
