# Supplementary material for: Methods and Annotated Data Sets Used to Predict the Gender and Age of Twitter Users: Scoping Review
Source: J Med Internet Res. 2024 Mar 15;26:e47923. doi: 10.2196/47923 (PMC10980991; doi:10.2196/47923)
Supplement: Multimedia Appendix 4 [file jmir_v26i1e47923_app4.xlsx]

## Sheet: SITable4_Age
Table S4: Data extracted for age prediction studies
Authors	Year	Publication Type	Demographic	Demographic Study: Primary/Secondary	Brief Description of Non-demographic primary study	Language a	Software	Number of Age Groups	Age Class Detail	Data set size	Collection Method	Validation Set Size	Validation Corpus creation	IAA (if applicable)	ML/Classification Methodb	Features	Validation Approach	F1-score	Accuracy	Available data, code and/or system	Data URL	Citation
Arafat, TA, Budi, I, Mahendra, R & Salehah, DA	2020	Conference	Gender/Age	Secondary	analysis of demographics of political preference of an account	in	custom	3	<=24, 25-39, >=40	200k tweets/16k users	keywords - API with 2 candidate collection of hashtags	375 users (81 Genz, 258 Millennial, 36 gen x+)	Annotated by "online survey scheme" and by the authors	NR	LogR	profile description, name	training: test (75:25)	NA	0.71	NR		Arafat, T. A., Budi, I., Mahendra, R. & Salehah, D. A. Demographic Analysis of Candidates Supporter in Twitter During Indonesian Presidential Election 2019. in 2020 International Conference on ICT for Smart Society (ICISS) 1–6 (2020). doi:10.1109/ICISS50791.2020.9307598.
Ardehaly, EM & Culotta, A	2018	Journal	Age	Primary		en	custom	2	<25 and >25	18 million tweets/2.7 million users	geotagged - tweets with US geolocation retrieved from Twitter Streaming API	1436 users - 200 tweets/user	automatically identify age through birthday announcements in tweets	NA	LLP	user's first name (SSA), accounts followed (Quantcast)	training: test (80:20)	NA	0.78	NR		Ardehaly, E. M. & Culotta, A. Learning from noisy label proportions for classifying online social data. Soc. Netw. Anal. Min. 8, (2018).
Bayot RK & Goncalves T	2018	Conference	Gender/Age	Primary		en/es	custom	5	18-24, 25-34, 35-49, 50-64, 65+	486,412 tweets/686 users	PAN@CLEF 2016	NA	NA	NA	CNN	tweets (skip grams vectors)	training: test (70:30)	NA	0.43 - 0.55	Data available upon request (PAN 2016)	https://pan.webis.de/data.html	Bayot, R. K. & Goncalves, T. Age and Gender Classification of Tweets Using Convolutional Neural Networks. in Machine Learning, Optimization, and Big Data, Mod 2017 (eds. Nicosia, G., Pardalos, P., Giuffrida, G. & Umeton, R.) vol. 10710 337–348 (Springer International Publishing Ag, 2018).
Chamberlain BP, Humby C & Deisenroth MP	2017	Conference	Age	Primary		en/es/fr/pt	custom	10 (3)	<12, 12-13, 14-15, 16-17, 18-24, 25-34, 35-44, 45-54, 55-64, >64	700 million user profiles	web crawler	373,643 users	automatically categorized users into age groups by applying age-related regular expressions to profile metadata	NA	Bayesian Probability	ages of followers, automatically determined by applying regular expressions to followers' profile metadata	training: test (90:10)	0.31 0.86 (3 Class)	NA	code and sample of training data (30k users)	https://github.com/melifluos/bayesian-age-detection	Chamberlain, B. P., Humby, C. & Deisenroth, M. P. Probabilistic Inference of Twitter Users’ Age Based on What They Follow. in Machine Learning and Knowledge Discovery in Databases, Ecml Pkdd 2017, Pt Iii (eds. Altun, Y. et al.) vol. 10536 191–203 (Springer International Publishing Ag, 2017).
Cheng, J. K., et al.	2018	Conference	Gender/Age	Primary		en/fi/Taglish	custom	5	18-24, 25-34, 35-44, 45-54, 55-64	250 users	"a website was used to gather data from each user"	250 users; 117 M, 133 F	the gender and age of each account is known but it is not mentioned how the information was gathered (133F/117M); age distribution not specified	NA	SVC	Characters; words; Structure; sociolinguistic; TF-IDF; POS sequence; post time and links	NR	0.61	0.86	NR		Cheng, J., Fernandez, A., Quindoza, R., Tan, S. & Cheng, C. A Model for Age and Gender Profiling of Social Media Accounts Based on Post Contents. springerprofessional.de (2018).
Cornelisse, J & Pillai, RG	2020	Conference	Age	Primary		en	custom	3	18-24, 25-54, >55	9761 users; up to 200 most recent tweets	keywords - Twitter REST API to automatically identify users with an age in their profile, then ; Twitter REST API to collect each user's past tweets	up to 200 most recent tweets for 9761 users	regular expressions to automatically identify self-reported (i.e., digits and "years old") or perceived (e.g., "grandparent") age in profiles	NA	LogR	metadata and linguistic features	5-fold cross validation (40% of data)	0.78	NA	code and sample of training data	https://github.com/jorancornelisse/Twitter-Attribute-Inference	Cornelisse, J. & Pillai, R. G. Age Inference on Twitter using SAGE and TF-IGM. in Proceedings of the 4th International Conference on Natural Language Processing and Information Retrieval 24–30 (Association for Computing Machinery, 2020). doi:10.1145/3443279.3443300.
Garcia-Guzman, R., et al.	2020	Journal	Gender/Age	Primary		en	custom	4	18-24, 25-34, 35-49, 50+	152 users, 100 tweets from each user	PAN@CLEF 2015	152 users		NA	Bag of Trees	tweet; stylistic features, stylistic features count. word count, polynomial frequency of all words	NA	NA	0.67	Data available upon request (PAN 2015)	https://pan.webis.de/data.html	Garcia-Guzman, R. et al. Trend-Based Categories Recommendations and Age-Gender Prediction for Pinterest and Twitter Users. Appl. Sci. 10, 5957 (2020).
Guimaraes, RG, Rosa, RL, De Gaetano, D, Rodriguez, DZ & Bressan, G	2017	Journal	Age	Primary		NR	custom	2	13-19 and >20	6280 tweets	keywords - single tweets retrieved from Twitter API using keywords	6280 tweets	subjectively perceived age groups from 6280 tweets	NA	CNN	retweets, usernames, hashtags, slang, punctuation, URLs, number of characters, number of followed users, number of followers, number of tweets, number of topics, gender	training: test (80:20)	0.94	NA	NR		Guimaraes, R. G., Rosa, R. L., De Gaetano, D., Rodriguez, D. Z. & Bressan, G. Age Groups Classification in Social Network Using Deep Learning. IEEE Access 5, 10805–10816 (2017).
Jurgens, D., Tsvetkov, Y. & Jurafsky, D	2017	Conference	Gender/Age	Primary		en	custom	NA	continuous	gender: 59800 tweets age: 38134 tweets	random - collected from 10% twitter sample 2014-2017	38134 tweets	fixed patterns with noise filtered; kept users with at least 100 tweets directed at them	NA	RF regression	tweet; topic modeling; stylistic features; tie strength (what messages from close peers reveals about user)	10-fold cross validation	NA	0.71	NA		Jurgens, D., Tsvetkov, Y. & Jurafsky, D. Writer Profiling Without the Writer’s Text. in Social Informatics (eds. Ciampaglia, G. L., Mashhadi, A. & Yasseri, T.) 537–558 (Springer International Publishing, 2017). doi:10.1007/978-3-319-67256-4_43.
Kim, SM, Xu, Q, Qu, L, Wan, S & Paris, C	2017	Conference	Gender/Age	Primary		en	custom	2	young (18-23) | old (25-30)	NR	Volkova et al, 2014: up to 1k tweets per user	NR	Volkova, 2014: Gender (M/F) & Age(young(18-23)|Old (25-30)	NA	GRNN	network, tweets, labels	NR	NA	0.81	Volkova, 2014		Kim, S. M., Xu, Q., Qu, L., Wan, S. & Paris, C. Demographic Inference on Twitter using Recursive Neural Networks. in Proceedings of the 55th Annual Meeting of the Association for Computational Linguistics (Volume 2: Short Papers) 471–477 (Association for Computational Linguistics, 2017). doi:10.18653/v1/P17-2075.
Markov I, Gómez-Adorno H, Posadas-Durán JP, Sidorov G & Gelbukh A	2017	Conference	Gender/Age	Primary		en/es/nl/it	custom	5	18-24, 25-34, 35-49, 50-64, 65+	10,403 users	PAN@CLEF: 2014-2016 corpora	NA	NA	NA	LogR	neural network document embeddings	10-fold cross validation	NA	0.56 - 0.65	Data available upon request (PAN 2014-2016)	https://pan.webis.de/data.html	Markov, I., Gómez-Adorno, H., Posadas-Durán, J.-P., Sidorov, G. & Gelbukh, A. Author Profiling with Doc2vec Neural Network-Based Document Embeddings. in Advances in Soft Computing (eds. Pichardo-Lagunas, O. & Miranda-Jiménez, S.) vol. 10062 117–131 (Springer International Publishing, 2017).
Morgan-Lopez AA, Kim AE, Chew RF & Ruddle P	2017	Journal	Age	Primary		en	custom	3	13-17, 18-24, >24	3184 users; up to 200 most recent tweets	keywords - Twitter Search API to automatically identify users who have self-reported their age through birthday announcements in tweets or were wished a happy birthday by other users; manually review tweets to exclude false positives; Twitter REST API to collect each user's past tweets	up to 200 most recent tweets for 3184 users	users who self-reported their age through birthday announcements in tweets or were wished a happy birthday by other users; Twitter REST API to collect each user's past tweets	NR	LogR	48 profile metadata features; unigrams, bigrams, trigrams (linguistic features)	training: test (80:20)	0.74	NA	NR		Morgan-Lopez, A. A., Kim, A. E., Chew, R. F. & Ruddle, P. Predicting age groups of Twitter users based on language and metadata features. PLoS ONE Electron. Resour. 12, e0183537 (2017).
Swain S & Seeja KR	2019	Journal	Gender/Age	Secondary	Sentiment analysis	Indian	custom	3	16-23, 24-29, 30-67	5249 tweets	keywords - Twitter search for keywords demonetization and demonetization	4602 tweets		NR	Lexical Match keywords	gender: full name match to India name database, age: keyword match to age lexica	NR	NR	NR	NR		Swain, S. & Seeja, K. R. TWEESENT: A Web Application on Sentiment Analysis. in Smart Innovations in Communication and Computational Sciences (eds. Tiwari, S., Trivedi, M. C., Mishra, K. K., Misra, A. K. & Kumar, K. K.) 393–400 (Springer, 2019). doi:10.1007/978-981-13-2414-7_36.
Vijayaraghavan P, Vosoughi S & Roy D	2017	Conference	Gender/Age	Primary		en	custom	3	<30, 30 - 60, >60	NR	keyword & geotagged - Twitter historical API election related keywords from US (Vijayaraghavan et al., 2016)	50859 tweets	crowdsourced annotations and self-reports in tweets and profiles	NR	DMT	Word embeddings; name, profile picture, profile description, tweets	training: test (NR)	0.82	NA	NR		Vijayaraghavan, P., Vosoughi, S. & Roy, D. Twitter demographic classification using deep multi-modal multi-task learning. in ACL 2017 - 55th Annual Meeting of the Association for Computational Linguistics, Proceedings of the Conference (Long Papers) vol. 2 478–483 (2017).
Volkova S	2017	Thesis	Gender/Age	Primary		en/es	custom	2	18-23, 25-30	1M tweet/13.1k users (en); 1M tweets/8.1k users (es)	random sample	5000 users	self reports, manual annotation (crowdsourcing), distance supervision	NR	LogR	text, n-grams; network; annotator rationale		NA	0.77	datasets	http://icwsm.cs.mcgill.ca/ (DEAD LINK)	Volkova, S. Predicting demographics and affect in social networks. Diss. Abstr. Int. Sect. B Sci. Eng. 78, No Pagination Specified (2017).
Wang Z, Hale SA, Adelani D, Grabowicz PA, Hartmann T, Flöck F, et al.	2019	Conference	Gender/Age	Primary		multilingual – 28	custom	4	<= 18, 18-30, 30-40, 40-99	Heuristically labeled:1.20M; 36.97M unlabeled profiles.	random - 10% sample from Twitter 2014-2017	6400 users (4732 after annotation)	self declarations; rule based pattern detection age/gender signaling words; crowdsourced annotation - age annotations <=18, 18-30, 30-40, 50-60, 60-70, >=69 (6400 users)	Krippendorff"s a: 0.81 gender and 0.57 age	mmDNN	profile information (photo, user name, screen name, bio)	training:development:test (80:10:10)	0.43 - 0.52	NA	Code/software available	https://github.com/euagendas/	Wang, Z. et al. Demographic inference and representative population estimates from multilingual social media data. in The Web Conference 2019 - Proceedings of the World Wide Web Conference, WWW 2019 vol. 12 2056–2067 (Association for Computing Machinery, Inc, 2019).
Xiang LC, Sang JT & Xu CS	2017	Conference	Gender/Age	Primary		en	custom	2	<=30, >30	2,572,546 tweets/1,478 users	users - Twitter search API - cross referenced with Google + accounts	NR	manual annotation by 3 annotators, only labels with 2 agreements kept	NR	CPME	images, TF-IDF for texts	10-fold cross validation	NA	0.74	NR		Xiang, L., Sang, J. & Xu, C. Demographic Attribute Inference from Social Multimedia Behaviors: A Cross-OSN Approach. in MultiMedia Modeling (eds. Amsaleg, L., Guðmundsson, G. Þ., Gurrin, C., Jónsson, B. Þ. & Satoh, S.) 515–526 (Springer International Publishing, 2017). doi:10.1007/978-3-319-51811-4_42.
Pandya A, Oussalah M, Monachesi P & Kostakos P	2020	Journal	Age	Primary		en/nl	custom	3	Dutch: <20, 20-40, >40; English1: 13-17, 18-40, >40; English2: 13-17, 18-24, >25	2150 Dutch users, 1074 English1 users, 1794 English2 users; up to 200 most recent tweets	user ID - user timelines retrieved from Twitter API	up to 200 most recent tweets for 2150 Dutch users, 1074 English1 users, 1794 English2 users	subsets of user age data from Nguyen et al. (https://www.aaai.org/ocs/index.php/ICWSM/ICWSM13/paper/download/5984/6383) [Dutch]; Sloan et al. (https://journals.plos.org/plosone/article?id=10.1371/journal.pone.0115545) [English1]; Morgan-Lopez et al. (https://journals.plos.org/plosone/article?id=10.1371/journal.pone.0183537) [English2]	NA	CNN	word embeddings pretrained on tweets; words co-occurring with hashtags; titles directed to by URLs	training: test (85:15)	0.82 - 0.87	NA	Nguyen et al. (https://www.aaai.org/ocs/index.php/ICWSM/ICWSM13/paper/download/5984/6383) [Dutch] Sloan et al. (https://journals.plos.org/plosone/article?id=10.1371/journal.pone.0115545) [English1]Morgan-Lopez et al. (https://journals.plos.org/plosone/article?id=10.1371/journal.pone.0183537)		Pandya, A., Oussalah, M., Monachesi, P. & Kostakos, P. On the use of distributed semantics of tweet metadata for user age prediction. Future Gener. Comput. Syst.- Int. J. Escience 102, 437–452 (2020).
Pandya A, Oussalah M, Monachesi P, Kostakos P & Loven L	2018	Conference	Age	Primary		en/nl	custom	3	Dutch: <20, 20-40, >40; English1: 13-17, 18-40, >40; English2: 13-17, 18-24, >25	2150 Dutch users, 1074 English1 users, 1794 English2 users; up to 200 most recent tweets	user timelines retrieved from Twitter API	up to 200 most recent tweets for 2150 Dutch users, 1074 English1 users, 1794 English2 users	subsets of user age data from Nguyen et al. (https://www.aaai.org/ocs/index.php/ICWSM/ICWSM13/paper/download/5984/6383) [Dutch]; Sloan et al. (https://journals.plos.org/plosone/article?id=10.1371/journal.pone.0115545) [English1]; Morgan-Lopez et al. (https://journals.plos.org/plosone/article?id=10.1371/journal.pone.0183537) [English2]	NA	CNN	word embeddings pretrained on tweets; words co-occurring with hashtags; titles directed to by URLs	training: test (85:15)	0.18 - 0.87	NA	Nguyen et al. (https://www.aaai.org/ocs/index.php/ICWSM/ICWSM13/paper/download/5984/6383) [Dutch] Sloan et al. (https://journals.plos.org/plosone/article?id=10.1371/journal.pone.0115545) [English1]Morgan-Lopez et al. (https://journals.plos.org/plosone/article?id=10.1371/journal.pone.0183537)		Pandya, A. et al. On the use of URLs and hashtags in age prediction of Twitter users. (Ieee, 2018). doi:10.1109/iri.2018.00017.
Cavazos-Rehg PA, Krauss MJ, Costello SJ, Kaiser N, Cahn ES, Fitzsimmons-Craft EE & Wilfley DE	2019	Journal	Gender/Age	Secondary	analysis of eating disorder related tweets	en	DemographicsPro	5	<=16, 17-19, 20-24, 25-29, >=31	28,642 tweets - 3000 selected for analysis	keyword - Twitter firehose through GNIP using eating disorder keywords	NA	NA	NA	proprietary algorithm	NA	NA	NA	NA	NR		Cavazos-Rehg, P. A. et al. ‘I just want to be skinny.’: A content analysis of tweets expressing eating disorder symptoms. PloS One 14, e0207506 (2019).
Cavazos-Rehg PA, Zewdie K, Krauss MJ & Sowles SJ	2017	Journal	Gender/Age	Secondary	analysis of marijuana edible tweets	en	DemographicsPro	5	<=16, 17-19, 20-24, 25-29, >=30	68,282 tweets - 5000 selected for analysis	keyword - Twitter firehose through GNIP using edible related keywords	NA	NA	NA	proprietary algorithm	NA	NA	NA	NA	NR		Cavazos-Rehg, P. A., Zewdie, K., Krauss, M. J. & Sowles, S. J. ‘No High Like a Brownie High’: A Content Analysis of Edible Marijuana Tweets. Am. J. Health Promot. AJHP 32, 880–886 (2018).
Chakraborty, A., et al.	2017	Conference	Gender/Age	Secondary	demographic biases in trend recommendations	en	Face++	NA	Exact	1,670,863 tweets	Twitter API: 1% random sample from streaming API and trending topics on REST API	100 randomly selected profile images	3 annotators manual annotation of profile pictures	Fleiss K: 0.58 exact age	proprietary algorithm	profile images	Compared output to annotation.	NA	0.63-0.83	Web App	twitter-app.mpi-sws.org/who-makes-trends	Chakraborty, A. et al. Who Makes Trends? Understanding Demographic Biases in Crowdsourced Recommendations. 10.
Huang X & Xing L	2020	Conference	Gender/Age	Secondary	Demographic bias in hate speech recognition	en/es/it/po/pt	Face++	NA	Exact	73,163 users	7 Previously annotated hate speech datasets	250 Users (50 per language)	profile pictures validated via crowdsourced annotations (3 annotators per user)	ACC: Age: 0.80; Gender 0.98	proprietary algorithm	profile images	NA	NA	0.83	code available; corpus available by request	https://github.com/xiaoleihuang/Multilingual_Fairness_LREC	Huang, X. Xing, L., Dernoncourt, F. & Paul, M. J.. Multilingual Twitter Corpus and Baselines for Evaluating Demographic Bias in Hate Speech Recognition, 2013-2017. BMJ Open 9, e024018 (01 15).
Yildiz D, Munson J, Vitali A, Tinati R & Holland JA	2017	Journal	Gender/Age	Secondary	estimation of demographics of twitter population and a calibration method to address selection bias	en	Face++/manual annotation	5	<20, 20-29, 30-39, 40-49, >_ 50	979,992 tweets/22,356 users	geotagged - DataSift's Twitter Firehose geo-tagged in United Kingdom	250 users	manually verified using outside sources, e.g., LinkedIn, voter rolls, personal websites, as well as Twitter description and profile picture	NR	proprietary algorithm	NA	NA	NA	0.45 - 0.88	NR		Yildiz, D., Munson, J., Vitali, A., Tinati, R. & Holland, J. A. Using Twitter data for demographic research. Demogr. Res. 37, (1514).
Kostakos, P, Pandya, A, Kyriakouli, O & Oussalah, M	2018	Conference	Gender/Age	Secondary	overcoming limitations of traditional approaches using image to infer demographic information by pre-filtering users	en/nl	Microsoft Face API	NA	Exact	1,043,116 users collected; 82,781 users annotated with gender/age annotations	keywords - Twitter streaming API based on keywords of 100 most frequent Dutch words	1,163 Users and 659 Users	active profiles from 2 previously annotated datasets (Sloane, 2015, & Nguyen, 2013)	NA	proprietary algorithm	profile images	NA	NA	0.63 (strict) - 0.99 (relaxed)	NR		Kostakos, P., Pandya, A., Kyriakouli, O. & Oussalah, M. Inferring Demographic data of Marginalized Users in Twitter with Computer Vision APIs. in 2018 European Intelligence and Security Informatics Conference (ed. Brynielsson, J.) 81–84 (Ieee, 2018). doi:10.1109/eisic.2018.00022.
Brandt, J., et al.	2020	Journal	Gender/Age	Secondary	topic diversity by demographic	en	open source - DEX(Rothe et al., 2016)	Predefined by system	Predefined by system	1.1M tweets	API	NA	NA	NA	CNN	image	validation error for age was 3.96 years and for gender was 12%.(original report from dex)	NA	NA	NR		Brandt, J. et al. Identifying social media user demographics and topic diversity with computational social science: a case study of a major international policy forum. J. Comput. Soc. Sci. 3, 167–188 (2020).
Stevens RC, Brawner BM, Kranzler E, Giorgi S, Lazarus E, Abera M, et al.	2020	Journal	Age	Secondary	Substance use in youth	en	Open Source - Sap et al (2014)			23 million tweets/20,112 users	geotagged - Twitter Sample API to retrieve tweets geolocated in Pennsylvania	NA		NA	Ridge Regression	tweet text	NA	NA	NA	NR		Stevens, R. C. et al. Exploring Substance Use Tweets of Youth in the United States: Mixed Methods Study. JMIR Public Health Surveill. 6, e16191 (2020).
Stevens R, Bonett S, Bannon J, Chittamuru D, Slaff B, Browne SK, et al.	2020	Journal	Gender/Age	Secondary	HIV related tweets and HIV incidence	en	Open Source - Sap et al (2014)			6949 tweets/1541 users	random - sample twitter 1% (2016)	NA	NA	NA	SVM/Ridge Regression	tweet text	NA	NA	0.52 - 0.6	NR		Stevens, R. et al. Association Between HIV-Related Tweets and HIV Incidence in the United States: Infodemiology Study. J. Med. Internet Res. 22, e17196 (2020).
Yazdavar, A. H., et al.	2020	Journal	Gender/Age	Secondary	depression identification	en	open source - Sap et al (2014), Zhou et al (2013)			8770 Users(3981 depressed, 4789 control)	keywords - search API keyword related to depression	1061 users (age); 1464 users (gender)	pattern matching (regex) age and gender expression in profile description	NA	multivariate modeling using weighted lexicon from sap 2014; CNN (images)	text, images	NA	NA	NA	available upon request with IRB		Yazdavar, A. H. et al. Multimodal mental health analysis in social media. PLOS ONE 15, e0226248 (2020).
Hasanuzzaman, M., Dias, G. & Way, A	2017	Conference	Gender/Age	Secondary	Racism detection	en	open source - Sap et al (2015)			17.2 M tweets/1.8M users w/potential racist sentiment and 41.3 M tweets/4.6 M users with no racial slurs	3 month of tweets from Twitter streaming API	NA	NA	NA	SVM/Ridge Regression	tweets	NA	NA	NA			Hasanuzzaman, M., Dias, G. & Way, A. Demographic Word Embeddings for Racism Detection on Twitter. in Proceedings of the Eighth International Joint Conference on Natural Language Processing (Volume 1: Long Papers) 926–936 (Asian Federation of Natural Language Processing, 2017).
Duong, V., Luo, J., Pham, P., Yang, T. & Wang, Y	2020	Conference	Gender/Age	Secondary	COVID sentiment among college students	en	open source - Wang et al. (2019)	4	<= 18, 18-30, 30-40, 40-99	12,776 users	Tweepy API to identify followers of top 200 U.S. universities, then randomly sampled, then queried for COVID-19 tweets posted 01/20-03/20/2020	NA	NA	NA	multimodal deep neural networks	profile information (photo, user name, screen name, bio)	NA		0.43-0.52 (original study)			Duong, V., Luo, J., Pham, P., Yang, T. & Wang, Y. The Ivory Tower Lost: How College Students Respond Differently than the General Public to the COVID-19 Pandemic. in 2020 IEEE/ACM International Conference on Advances in Social Networks Analysis and Mining (ASONAM) 126–130 (2020). doi:10.1109/ASONAM49781.2020.9381379.
Zhang, C, Xu, S, Li, Z & Hu, S	2021	Journal	Gender/Age	Secondary	concern, sentiment and disparities of various population groups during the COVID-19 pandemic	en	open source - Wang et al. (2019)	4	<= 18, 18-30, 30-40, 40-99	1,015,655 tweets	random - sample from 1% streaming API	216 Twitter users, including 45 organizations and 171 individuals (101 males, 70 females).			multimodal deep neural system		M3 model is compared with state-of-the-art systems from each modality and attribute		0.73 - 0.77	code available	https://github.com/cyzhang87/EmulatedQuestionnaireOnTwitter	Zhang, C., Xu, S., Li, Z. & Hu, S. Understanding Concerns, Sentiments, and Disparities Among Population Groups During the COVID-19 Pandemic Via Twitter Data Mining: Large-scale Cross-sectional Study. J. Med. Internet Res. 23, e26482 (2021).
NA = Not Applicable; NR = Not Reported
a ara: Arabic, de: German, eg: Egyptian, en: English, es: Spanish, fr: French, gr: Greek, hi: Hindi; it: Italian, in: Indonesian, ja: Japanese, nl: Dutch, pt :Portuguese, sl: Slovenian
b DT: decision trees, LDA: latent Dirichlet allocation, LinR: linear regression, LogR: logistic regression, mm: multi-modal, NB: naive Bayes, RF: random forest, SVM: support vector machine, BiLSTM: bidirectional long-term short-term memory, CNN: convolutional neural network, DMT: deep multi-modal multitask, DNN: deep neural network, GRNN: graph recurrent neural network, GRU: gated recurrent netwo…
