# Supplementary material for: Methods and Annotated Data Sets Used to Predict the Gender and Age of Twitter Users: Scoping Review
Source: J Med Internet Res. 2024 Mar 15;26:e47923. doi: 10.2196/47923 (PMC10980991; doi:10.2196/47923)
Supplement: Multimedia Appendix 5 [file jmir_v26i1e47923_app5.xlsx]

## Sheet: SITable5_NPA&Features
Table S5: Information on the identification and/or removal of non-personal or bot accounts from the data set. Features used either in annotation or prediction of gender or age.
		Reported removal or classifying of non-personal accounts		Profile photo		User|Display name		Profile description		Text of single(concatenated) tweet		Photos from tweets		User’s network
Authors	Year	Non-person accounts	Bot accounts	Annotation	Prediction	Annotation	Prediction	Annotation	Prediction	Annotation	Prediction	Annotation	Prediction	Annotation	Prediction
Alessandra R, Gentile MM & Bianco DM	2019	Yes - heuristic to remove	No	No	No	Yes	Yes	No	Yes	No	No	No	No	No	No
Alfayez A, Awwad Z, Kerr C, Alrashed N, Williams S & Al-Wabil A.	2017	Yes - heuristic to remove	No	Yes	No	Yes	Yes	Yes	No	No	No	No	No	No	No
Arafat, TA, Budi, I, Mahendra, R & Salehah, DA	2020	Yes - accounts completed survey or were known to author	NA	No	No	No	Yes	No	Yes	No	Yes (concatenated)	No	No	No	No
Ardehaly, EM & Culotta, A	2017	No	No	No	Yes	No	Yes	No	No	No	Yes (concatenated)	No	No	No	No
Ardehaly, EM & Culotta, A	2018	Yes - only users who declared age	No	No	No	No	Yes	No	No	No	No	No	No	No	Yes
Baxevanakis, S, Gavras, S, Mouratidis, D & Kermanidis, K	2020	Yes - manual annotation	No	Yes	No	No	No	Yes	No	No	Yes (concatenated)	No	No	No	No
Bayot RK & Goncalves T	2018	Yes - model trained on previously annotated data - M/F users	NR	NA	No	NA	No	NA	No	NA	Yes (concatenated)	NA	No	NA	No
Brandt, J., et al.	2020	No	No	No	Yes	No	Yes	No	No	No	No	No	No	No	No
Bsir B & Zrigui M	2019	Yes - model trained on previously annotated data - M/F users	NR	No	No	No	No	No	No	No	Yes (concatenated)	No	No	No	No
Bsir B & Zrigui M	2018	Yes - model trained on previously annotated data - M/F users	NR	No	No	No	No	No	No	No	Yes (concatenated)	No	No	No	No
Cavazos-Rehg PA, Krauss MJ, Costello SJ, Kaiser N, Cahn ES, Fitzsimmons-Craft EE & Wilfley DE	2017	Yes - heuristic to remove	No (Demographics Pro may have removed bots)	NA	No	NA	No	NA	Yes	NA	Yes	NA	No	NA	Yes
Cavazos-Rehg PA, Zewdie K, Krauss MJ & Sowles SJ	2019	Yes - heuristic to remove	No (Demographics Pro may have removed bots)	NA	No	NA	No	NA	Yes	NA	Yes	NA	No	NA	Yes
Cesare N, Grant C, Hawkins, J., Brownstein, J & Nsoesie EO	2019	Yes - classifier to remove non-person users	No	No	No	No	Yes	No	No	No	No	No	No	No	No
Cesare N, Nguyen QC, Grant C & Nsoesie EO	2017	Yes - classifier to remove non-person users	No	NA	No	NA	Yes	NA	No	NA	No	NA	No	NA	No
Cesare, N, Dwivedi, P, Nguyen, QC & Nsoesie, EO	2019	No	No	NA	No	NA	Yes	NA	No	NA	No	NA	No	NA	No
Chakraborty, A., et al.	2017	No	No	Yes	Yes	No	NA	No	NA	No	NA	No	NA	No	NA
Chamberlain BP, Humby C & Deisenroth MP	2017	Yes - only users who declared age	Yes - heuristic to remove bots or spam accounts	No	No	No	No	No	No	No	Yes	No	No	No	Yes
Cheng, J. K., et al.	2018	Yes- data set seemed to be collected from known participants	Yes- data set seemed to be collected from known participants	NA	No	NA	No	NA	No	NA	Yes (concatenated)	NA	No	NA	No
Cornelisse, J & Pillai, RG	2020	Yes - only users who declared age	Yes - filtered to exclude bots (based on following many accounts)	No	No	No	Yes	No	Yes	No	Yes	No	No	No	Yes
Duong, V., Luo, J., Pham, P., Yang, T. & Wang, Y	2020	Yes - extracted organization entries using M3	No	Yes	Yes	Yes	Yes	Yes	Yes	No	No	No	No	No	No
ElSayed, S. & Farouk, M	2020	Yes - model trained on previously annotated data - M/F users	NR	NA	No	NA	No	NA	No	NA	Yes (concatenated)	NA	No	NA	No
Emmery, C., Chrupała, G. & Daelemans, W	2018	Yes - data collected on self declared gender terms	Yes - bots identified during annotation	Yes	No	Yes	No	Yes	No	Yes	Yes (concatenated)	No	No	No	No
Garcia-Guzman, R., et al.	2020	Yes - model trained on previously annotated data - M/F users	NR	NA	No	NA	No	NA	No	NA	Yes (concatenated)	NA	No	NA	No
Geng L, Zhang K, Wei XZ & Feng X	2017	Yes - heuristic to remove	No	No	Yes	Yes	No	No	No	No	Yes	No	No	No	No
Giannakopoulos O, Kalatzis N, Roussaki I & Papavassiliou S	2018	Yes - model trained on previously annotated data - M/F users	NR	Yes	Yes	No	Yes	No	No	No	No	No	No	No	No
Guimaraes, RG, Rosa, RL, De Gaetano, D, Rodriguez, DZ & Bressan, G	2017	Yes - manual annotation	No	No	No	No	No	No	No	No	Yes	No	No	No	Yes
Hasanuzzaman, M., Dias, G. & Way, A	2017	No	No	NA	No	NA	No	NA	No	NA	Yes (concatenated)	NA	No	NA	No
Hashempour R, editor A Deep Learning Approach to Language-independent Gender Prediction on Twitter2019. y.	2019	Yes - model trained on previously annotated data - M/F users	NR	No	No	No	No	No	No	No	Yes (concatenated)	No	No	No	No
Hirt, R., Kuhl, N. & Satzger, G	2019	Yes - manual annotation	Yes - manual annotation	Yes	Yes	Yes	Yes	Yes	No	Yes	Yes (concatenated)	Yes?	No	Yes?	No
Huang X & Xing L	2019	No	No	NA	Yes	NA	No	NA	No	NA	No	NA	No	NA	No
Huang X, Smith MC, Jamison AM, Broniatowski DA, Dredze M & Quinn SC	2020	No	No	NA	Yes	NA	No	NA	No	NA	No	NA	No	NA	No
Hussein, S., Farouk, M. & Hemayed, E	2019	Yes - heuristic to remove	Yes - heuristic to remove	Yes	No	Yes	No	No	No	Yes	Yes (concatenated)	No	No	Yes	No
Jurgens, D., Tsvetkov, Y. & Jurafsky, D	2017	Yes - only users who declared age	No	NA	No	NA	No	NA	No	NA	Yes (concatenated)	NA	No	NA	No
Kang, Y., Wang, Y., Zhang, D. & Zhou, L	2017	Yes - heuristic to remove	No	No	No	Yes	Yes	Yes	No	No	No	No	No	No	No
Khandelwal, A., Swami, S., Akhtar, S. S. & Shrivastava, M	2018	No	Yes - manual identification of fake accounts in annotation	Yes	No	Yes	No	Yes	No	No	Yes (concatenated)	No	No	No	No
Kim, SM, Xu, Q, Qu, L, Wan, S & Paris, C	2017	Yes - model trained on previously annotated data - M/F users with age	NR	NA	No	NA	No	NA	No	NA	Yes (concatenated)	NA	No	NA	No
Kostakos, P, Pandya, A, Kyriakouli, O & Oussalah, M	2018	No	No	NA	Yes	NA	No	NA	No	NA	No	NA	No	NA	No
Ljubešić, N, Fišer, D & Erjavec, T	2017	Yes - model trained on previously annotated data - M/F users	NR	No	No	No	Yes	No	Yes	No	No	No	No	No	Yes
López-Monroy, AP, González, FA & Solorio, T	2020	Yes - model trained on previously annotated data - M/F users with age	NR	NA	No	NA	No	NA	No	NA	Yes (concatenated)	NA	No	NA	No
Markov I, Gómez-Adorno H, Posadas-Durán JP, Sidorov G & Gelbukh A	2017	Yes - model trained on previously annotated data - M/F users with age	NR	NA	No	NA	No	NA	No	NA	Yes (concatenated)	NA	No	NA	No
Messias J, Vikatos P & Benevenuto F	2017	No	No	NA	Yes	NA	No	NA	No	NA	No	NA	No	NA	No
Miura R, Hirota M, Kato D, Araki T, Endo M, Ishikawa H, et al.	2018	Yes - manual annotation	No	Yes	No	Yes	No	Yes	No	No	No	No	No	No	No
Morgan-Lopez AA, Kim AE, Chew RF & Ruddle P	2017	Yes - only users who declared age	No	No	No	No	Yes	No	Yes	No	Yes (concatenated)	No	No	No	Yes
Mueller, A, Wood-Doughty, Z, Amir, S, Dredze, M & Nobles, AL	2021	Yes - model trained on previously annotated data - M/F users	NR	NA	No	NA	Yes	NA	No	NA	No	NA	No	NA	No
Mukherjee S & Bala PK	2017	Yes - manual annotation	No	Yes	No	Yes	No	Yes	No	Yes	Yes	Yes	No	Yes	No
Oyasor J, Raborife M & Ranchod P	2020	Yes - model trained on previously annotated data - M/F users	NR	Yes	No	Yes	No	Yes	Yes	Yes	Yes (concatenated)	No	No	No	No
Pandya A, Oussalah M, Monachesi P & Kostakos P	2018	Yes - only users who declared age	No	No	No	No	No	No	No	No	Yes (concatenated)	No	No	No	Yes
Pandya A, Oussalah M, Monachesi P, Kostakos P & Loven L	2020	Yes - only users who declared age	No	No	No	No	No	No	No	No	Yes (concatenated)	No	No	No	Yes
Pizarro, J	2020	No	Yes - classifier to detect bots	NA	No	NA	No	NA	No	NA	Yes (concatenated)	NA	No	NA	No
Reis JCS, Kwak H, An J, Messias J & Benevenuto, F	2017	No	No	NA	Yes	NA	No	NA	No	NA	No	NA	No	NA	No
Serfass DG	2017	No	Yes - heuristic to remove spam/bots	NA	No	NA	Yes	NA	No	NA	No	NA	No	NA	No
Stevens R, Bonett S, Bannon J, Chittamuru D, Slaff B, Browne SK, et al.	2020	Yes - removed duplicate tweets ("often from bots and advertisers")	Yes - removed duplicate tweets ("often from bots and advertisers")	NA	No	NA	No	NA	No	NA	Yes (concatenated)	NA	No	NA	No
Stevens RC, Brawner BM, Kranzler E, Giorgi S, Lazarus E, Abera M, et al.	2020	Yes - removed duplicate tweets ("often from bots and advertisers")	Yes - removed duplicate tweets ("often from bots and advertisers")	No	No	No	No	No	No	No	No	No	No	No	No
Swain S & Seeja KR	2019	No	No	No	No	No	Yes	No	Yes	No	No	No	No	No	No
Thelwall, M. & Thelwall, S.	2020	Yes - classified users as M/F/unknown	No	No	No	No	Yes	No	No	No	No	No	No	No	No
Udayakumar S, Senadeera DC, Yamunarani S & Cheon NJ	2018	Yes - manual annotation	No	NA	No	NA	Yes	NA	No	NA	No	NA	No	NA	No
Van Der Goot R, Ljubeić N, Matroos I, Nissim M & Plank B	2018	Yes - manual annotation	Yes - manual annotation	Yes	No	Yes	No	Yes	No	No	Yes (concatenated)	No	No	No	No
Vashisth, P & Meehan, K	2020	Yes - model trained on previously annotated data - M/F users	NR	No	No	No	No	No	No	No	Yes (concatenated)	No	No	No	No
Verhoeven, B, Škrjanec, I & Pollak, S	2017	Yes - model trained on previously annotated data - M/F users	NR	Yes	No	Yes	No	Yes	No	Yes	Yes (concatenated)	No	No	No	No
Vicente, M., Batista, F. & Carvalho, J. P.	2019	Yes - heuristic to remove	No	Yes	Yes	Yes	Yes	Yes	Yes	No	Yes (concatenated)	No	No	No	Yes
Vijayaraghavan P, Vosoughi S & Roy D	2017	Yes - only user's that declared gender/age	No	No	Yes	No	Yes	No	Yes	No	Yes	No	Yes	No	Yes
Vikatos P, Messias J, Miranda M & Benevenuto F	2017	No	No	NA	Yes	NA	No	NA	No	NA	No	NA	No	NA	No
Volkova S	2017	Yes - user's who made self-reports	No	No	No	Yes	Yes	Yes	No	No	Yes (concatenated)	No	No	No	Yes
Wang Y, Feng Y & Luo JB	2017	No	No	No	Yes	No	No	No	No	No	No	No	No	No	No
Wang Z, Hale SA, Adelani D, Grabowicz PA, Hartmann T, Flöck F, et al.	2019	Yes - classifies account as organization or not	No	Yes	Yes	Yes	Yes	Yes	Yes	No	No	No	No	No	No
Wong SC, Teh PL & Cheng CB	2020	Yes - heuristic to remove	No	No	No	Yes	No	No	No	No	Yes	No	No	No	No
Wood-Doughty Z, Andrews N, Marvin R & Dredze M	2018	Yes - model trained on previously annotated data - M/F users	NR	NA	No	NA	Yes	NA	No	NA	No	NA	No	NA	No
Wood-Doughty Z, Smith M, Broniatowski D, & Dredze M	2017	Yes - model trained on previously annotated data - M/F users	NR	NA	No	NA	Yes	NA	No	NA	Yes	NA	No	NA	Yes
Xiang LC, Sang JT & Xu CS	2017	No	No	NR	Yes	NR	No	NR	No	NR	Yes	NR	No	NR	No
Yang YC, Al-Garadi MA, Love JS, Perrone J & Sarker A	2021	Yes - model trained on previously annotated data - M/F users	NR	No	Yes	Yes	Yes	No	Yes	Yes	Yes	No	No	No	No
Yazdavar, A. H., et al.	2020	Yes - only user's that declared gender/age	No	NA	NA	NA	NA	NA	NA	NA	NA	NA	NA	NA	NA
Yildiz D, Munson J, Vitali A, Tinati R & Holland JA	2017	No	No	Yes	No	Yes	Yes	Yes	No	No	No	No	No	No	No
Zhang, C, Xu, S, Li, Z & Hu, S	2021	Yes - Classifies user as org or not	No	NA	Yes	NA	Yes	NA	Yes	NA	No	NA	No	NA	No
Zhao Y, Zhang H, Huo J, Guo Y, Wu Y & Prosperi M	2020	Yes - Classified tweets are consumer vs promotional before gender classification	No	NA	No	NA	No	NA	No	NA	Yes (concatenated)	NA	No	NA	No
NA = Not Applicable; NR = Not Reported
