# Supplementary material for: Methods and Annotated Data Sets Used to Predict the Gender and Age of Twitter Users: Scoping Review
Source: J Med Internet Res. 2024 Mar 15;26:e47923. doi: 10.2196/47923 (PMC10980991; doi:10.2196/47923)
Supplement: Multimedia Appendix 6 [file jmir_v26i1e47923_app6.xlsx]

## Sheet: SITable6Corpus Availability
Table S6: Details of corpora created in included studies and their reported availability.
Authors	Year	Demographics	Language	Gender Class	Age Class	Corpus Size	Gender Distribution	Age Distribution	Corpus Creation Method	IAA	Report Corpus Availability	Link To Corpus	Citation
Ardehaly, EM & Culotta, A	2018	Age	en	2	<25 and >25	1436 users	NA	771: below 25 665: above 25	automatically identify age through birthday announcements in tweets	NA	NR		Ardehaly, E. M. & Culotta, A. Learning from noisy label proportions for classifying online social data. Soc. Netw. Anal. Min. 8, (2018).
Chamberlain BP, Humby C & Deisenroth MP	2017	Age	en/es/fr/pt	NA	<12, 12-13, 14-15, 16-17, 18-24, 25-34, 35-44, 45-54, 55-64, >64	373,643 users	NA	Under 12: 7753, 12–13: 20851, 14–15: 30570, 16–17: 23982, 18–24: 33331, 25–34: 9286, 35–44: 3046, 45–54: 1838, 55–64: 962, Over 65: 596	automatically categorized users into age groups by applying age-related regular expressions to profile metadata	NA	sample of annotated data (30k users)	https://github.com/melifluos/bayesian-age-detection	Chamberlain, B. P., Humby, C. & Deisenroth, M. P. Probabilistic Inference of Twitter Users’ Age Based on What They Follow. in Machine Learning and Knowledge Discovery in Databases, Ecml Pkdd 2017, Pt Iii (eds. Altun, Y. et al.) vol. 10536 191–203 (Springer International Publishing Ag, 2017).
Cornelisse, J & Pillai, RG	2020	Age	en	NA	18-24, 25-54, >55	9761 users	NA	18–24: 2954, 25-54: 3947, >55: 2860	regular expressions to automatically identify self-reported (i.e., digits and "years old") or perceived (e.g., "grandparent") age in profiles	NA	sample of annotated data	https://github.com/jorancornelisse/Twitter-Attribute-Inference	Cornelisse, J. & Pillai, R. G. Age Inference on Twitter using SAGE and TF-IGM. in Proceedings of the 4th International Conference on Natural Language Processing and Information Retrieval 24–30 (Association for Computing Machinery, 2020). doi:10.1145/3443279.3443300.
Guimaraes, RG, Rosa, RL, De Gaetano, D, Rodriguez, DZ & Bressan, G	2017	Age	en	NA	13-19 and >20	6280 tweets	NA	NR	subjectively perceived age groups from 6280 tweets	NA	NR		Guimaraes, R. G., Rosa, R. L., De Gaetano, D., Rodriguez, D. Z. & Bressan, G. Age Groups Classification in Social Network Using Deep Learning. IEEE Access 5, 10805–10816 (2017).
Morgan-Lopez AA, Kim AE, Chew RF & Ruddle P	2017	Age	en	NA	13-17, 18-24, >24	3184 users; up to 200 most recent tweets	NA	13-17: 1096, 18-24: 1634, >24: 514	users who self-reported their age through birthday announcements in tweets or were wished a happy birthday by other users	NA	NR		Morgan-Lopez, A. A., Kim, A. E., Chew, R. F. & Ruddle, P. Predicting age groups of Twitter users based on language and metadata features. PLoS ONE Electron. Resour. 12, e0183537 (2017).
Alessandra R, Gentile MM & Bianco DM	2019	Gender	it	Male/Female	NA	NR	NR	NA	manual evaluation on samples, size unknown	NR	NR		Alessandra, R., Gentile, M. M. & Bianco, D. M. Who Tweets in Italian? Demographic Characteristics of Twitter Users. in New Statistical Developments in Data Science (eds. Petrucci, A., Racioppi, F. & Verde, R.) vol. 288 329–344 (Springer International Publishing, 2019).
Ardehaly, EM & Culotta, A	2017	Gender	en	Male/Female	NA	320 users	160M/160F	NA	manual annotation of photos	NR	"Data available upon Publication" -	no link or supplemental data published	Ardehaly, E. M. & Culotta, A. Co-training for Demographic Classification Using Deep Learning from Label Proportions. in 2017 17th Ieee International Conference on Data Mining Workshops (eds. Gottumukkala, R. et al.) 1017–1024 (Ieee, 2017). doi:10.1109/icdmw.2017.144.
Baxevanakis, S, Gavras, S, Mouratidis, D & Kermanidis, K	2020	Gender	gr	Male/Female	NA	463 users/45848 tweets	NR	NA	manual annotation using profile and the profile photo, only users with complete agreement were kept	100 (removed profiles where annotators disagreed)	Corpus available on request		Baxevanakis, S., Gavras, S., Mouratidis, D. & Kermanidis, K. A machine learning approach for gender identification of Greek tweet authors | Proceedings of the 13th ACM International Conference on PErvasive Technologies Related to Assistive Environments. in PETRA Proceedings (2020).
Emmery, C., Chrupała, G. & Daelemans, W	2018	Gender	en	Male/Female	NA	6610 users	NR	NA	self reports for distance label; manual annotation of random subsample of data (1456)	Kappa = 0.78	Corpus available	https://github.com/cmry/simple-queries	Emmery, C., Chrupała, G. & Daelemans, W. Simple Queries as Distant Labels for Predicting Gender on Twitter. 50–55 https://github.com/facebookresearch/ (2017).
Geng L, Zhang K, Wei XZ & Feng X	2017	Gender	en	Male/Female	NA	19,424 users	10,096 M/9,328 F	NA	name matching to SSA, keep only those whose name is >= 95% predictive	NA	NR		Geng, L., Zhang, K., Wei, X. Z., Feng, X., & Ieee. Soft Biometrics in Online Social Networks: A Case Study on Twitter User Gender Recognition. in 2017 Ieee Winter Conference on Applications of Computer Vision Workshops 1–8 (Ieee, 2017). doi:10.1109/wacvw.2017.8.
Hirt, R., Kuhl, N. & Satzger, G	2019	Gender	de	Male/Female	NA	2916 profiles	1342 M/1125 F	NA	manually annotate the full profile (image, name, tweets, profile)	NR	NR		Hirt, R., Kuhl, N. & Satzger, G. Cognitive computing for customer profiling: meta classification for gender prediction. Electron. Mark. 29, 93–106 (2019).
Khandelwal, A., Swami, S., Akhtar, S. S. & Shrivastava, M	2018	Gender	Code-mixed hi-en	Male/Female	NA	4015 tweets,	2029 M/1986 F	NA	manually annotation by 2 annotators using name, then profile picture then textual clues in tweets	100% IAA	Corpus Available	https://github.com/Ankh2295/Gender-Prediction-Corpus	Khandelwal, A., Swami, S., Akhtar, S. S. & Shrivastava, M. Gender Prediction in English-Hindi Code-Mixed Social Media Content : Corpus and Baseline System. Comput. Sistimas 22, (2018).
Miura R, Hirota M, Kato D, Araki T, Endo M, Ishikawa H, et al.	2018	Gender	ja	Male/Female	NA	8578 users	NR	NR	gender determined from profile information	NR	NR		Miura, R. et al. Predicting User Gender on Social Media Sites Using Geographical Information. (Assoc Computing Machinery, 2018). doi:10.1145/3281375.3281383.
Mukherjee S & Bala PK	2017	Gender	en	Male/Female	NA	3,000 tweets	1200 M/1800 F	NA	manually annotated by looking at the users profiles (photos, keywords etc.)	NR	NR		Mukherjee, S. & Bala, P. K. Gender classification of microblog text based on authorial style. Inf. Syst. E-Bus. Manag. 15, 117–138 (2017).
Verhoeven, B, Škrjanec, I & Pollak, S	2017	Gender	sl	Male/Female	NA	8749 users	keyword - twitter API using keywords (Janus Corpus)	3,490 users with at least 200 tweets in Slovenia (68.5% men, 31.5% women) – ok!	manually annotated by looking at the profiles (photos, keywords etc.), when it was not sufficient use of the pronouns in the tweets. Organizations accounts were also annotated and removed from the corpus		Corpus available by request (password protected)	https://nl.ijs.si/janes/ ( Site not in English)	Verhoeven, B., Škrjanec, I. & Pollak, S. Gender Profiling for Slovene Twitter communication: the Influence of Gender Marking, Content and Style. in Proceedings of the 6th Workshop on Balto-Slavic Natural Language Processing 119–125 (Association for Computational Linguistics, 2017). doi:10.18653/v1/W17-1418.
Vicente, M., Batista, F. & Carvalho, J. P.	2019	Gender	en/pt	Male/Female	NA	6.5M users (en) and 5.8M users(pt)/100 tweets per user	Vicente et al. (2016)	English: 13,015 users; Portuguese: 11,540 users	NA	NA	NR		Vicente, M., Batista, F. & Carvalho, J. P. Gender detection of twitter users based on multiple information sources. in Studies in Computational Intelligence vol. 794 39–54 (Springer Verlag, 2019).
Wong SC, Teh PL & Cheng CB	2020	Gender	en	Male/Female		24314 tweets	12886 M/8238 F	NA	names matching	NA	NR		Wong, S. C., Teh, P. L. & Cheng, C.-B. How Different Genders Use Profanity on Twitter? in 1–9 (Association for Computing Machinery, 2020). doi:10.1145/3388142.3388145.
Yang YC, Al-Garadi MA, Love JS, Perrone J & Sarker A	2021	Gender	en	Male/Female/Organization	NA	412 users	257 M/155 F	NA	self identified gender declarations on linked Facebook profiles	NA	Corpus available by request	https://bitbucket.org/sarkerlab/gender-detection-for-public	Yang, Y.-C., Al-Garadi, M. A., Love, J. S., Perrone, J. & Sarker, A. Automatic gender detection in Twitter profiles for health-related cohort studies. JAMIA Open 4, ooab042 (2021).
Arafat, TA, Budi, I, Mahendra, R & Salehah, DA	2020	Gender/Age	in	Male/Female	<=24, 25-39, >=40	Gender - 338 users Age - 375 users	167M/171F	81: <=24 (GenZ), 258: 25-39 (Millennial), 36: >=40 (gen x+)	Annotated by "online survey scheme" and by the authors	NR	NR		Arafat, T. A., Budi, I., Mahendra, R. & Salehah, D. A. Demographic Analysis of Candidates Supporter in Twitter During Indonesian Presidential Election 2019. in 2020 International Conference on ICT for Smart Society (ICISS) 1–6 (2020). doi:10.1109/ICISS50791.2020.9307598.
Chakraborty, A., et al.	2017	Gender/Age	en	Male/Female	Exact	100 users	NR	NR	manual annotation of profile pictures (3 annotators)	Fleiss K: 1.0	NR		Chakraborty, A. et al. Who Makes Trends? Understanding Demographic Biases in Crowdsourced Recommendations. 10.
Huang X & Xing L	2020	Gender/Age	en/es/it/po/pt	Male/Female	Exact	250 Users (50 per language)	NR	NR	profile pictures validated via crowdsourced annotations (3 annotators per user)	ACC: Age: 0.80; Gender 0.98	Corpus available by request	https://github.com/xiaoleihuang/Multilingual_Fairness_LREC	Huang, X. Xing, L., Dernoncourt, F. & Paul, M. J.. Multilingual Twitter Corpus and Baselines for Evaluating Demographic Bias in Hate Speech Recognition, 2013-2017. BMJ Open 9, e024018 (01 15).
Jurgens, D., Tsvetkov, Y. & Jurafsky, D	2017	Gender/Age	en	Male/Female	Exact	gender: 59800 tweets age: 38134 tweets	31305 M/28495 F	NR	selected profiles with self identification or with gendered identified social roles age: fixed patterns with noise filtered	NA	NR		Jurgens, D., Tsvetkov, Y. & Jurafsky, D. Writer Profiling Without the Writer’s Text. in Social Informatics (eds. Ciampaglia, G. L., Mashhadi, A. & Yasseri, T.) 537–558 (Springer International Publishing, 2017). doi:10.1007/978-3-319-67256-4_43.
Vijayaraghavan P, Vosoughi S & Roy D	2017	Gender/Age	en	Male/Female	<30, 30 - 60, >60	NR	keyword & geotagged - Twitter historical API election related keywords from US (Vijayaraghavan et al., 2016)	50859 tweets	crowdsourced annotations and self-reports in tweets and profiles	NR	NR		Vijayaraghavan, P., Vosoughi, S. & Roy, D. Twitter demographic classification using deep multi-modal multi-task learning. in ACL 2017 - 55th Annual Meeting of the Association for Computational Linguistics, Proceedings of the Conference (Long Papers) vol. 2 478–483 (2017).
Volkova S	2017	Gender/Age	en/es	Male/Female	18-23, 25-30	Gender: 5000 users Age: 5000 users	2874 M/2124 F	18-23: 1832 25-30: 983	self reports, manual annotation (crowdsourcing), distance supervision	NR	Corpus available	http://icwsm.cs.mcgill.ca/ (DEAD LINK)	Volkova, S. Predicting demographics and affect in social networks. Diss. Abstr. Int. Sect. B Sci. Eng. 78, No Pagination Specified (2017).
Wang Z, Hale SA, Adelani D, Grabowicz PA, Hartmann T, Flöck F, et al.	2019	Gender/Age	multilingual – 28	Male/Female/Organization	<= 18, 18-30, 30-40, 40-99	6400 users	NR	NR	self declarations; rule based pattern detection; gender signaling words; crowdsourced annotation	Krippendorff"s a: 0.81 gender and 0.57 age	NR		Wang, Z. et al. Demographic inference and representative population estimates from multilingual social media data. in The Web Conference 2019 - Proceedings of the World Wide Web Conference, WWW 2019 vol. 12 2056–2067 (Association for Computing Machinery, Inc, 2019).
Xiang LC, Sang JT & Xu CS	2017	Gender/Age	en	Male/Female	<=30, >30	1478 users	NR	NR	manual annotation by 3 annotators, only labels with 2 agreements kept	NR	NR		Xiang, L., Sang, J. & Xu, C. Demographic Attribute Inference from Social Multimedia Behaviors: A Cross-OSN Approach. in MultiMedia Modeling (eds. Amsaleg, L., Guðmundsson, G. Þ., Gurrin, C., Jónsson, B. Þ. & Satoh, S.) 515–526 (Springer International Publishing, 2017). doi:10.1007/978-3-319-51811-4_42.
Yazdavar, A. H., et al.	2020	Gender/Age	en	Male/Female	Exact	Gender: 1464 users Age: 1061 users	NR	NR	pattern matching (regex) age and gender expression in profile description	NA	Corpus upon request with IRB		Yazdavar, A. H. et al. Multimodal mental health analysis in social media. PLOS ONE 15, e0226248 (2020).
Yildiz D, Munson J, Vitali A, Tinati R & Holland JA	2017	Gender/Age	en	Male/Female/Not a person|unknown	<20, 20-29, 30-39, 40-49, >_ 50	250 users	125 M/62 F/12 NP|Unknown	<20: 7 20-29: 63 30-39: 65 40-49: 30 50+: 15 NP|Unknown: 70	manually verified using outside sources, e.g., LinkedIn, voter rolls, personal websites, as well as Twitter description and profile picture	NR	NR		Yildiz, D., Munson, J., Vitali, A., Tinati, R. & Holland, J. A. Using Twitter data for demographic research. Demogr. Res. 37, (1514).
NA = Not Applicable; NR = Not Reported; M = Male, F = Female
